# Supplementary material for: The Csr system regulates genome-wide mRNA stability and transcription and thus gene expression in Escherichia coli
Source: Sci Rep. 2016 Apr 26;6:25057. doi: 10.1038/srep25057 (PMC4844966; doi:10.1038/srep25057)
Supplement: Supplementary Table S1 [file srep25057-s2.xls]

## Sheet: Feuil1
Table S1. Genome-wide measurements of mRNA half-life in the MG1655, MG1655(csrA51) and MG1655(DcsrD) strains.
Blattner number	Gene Symbol	Half-life (min) in MG1655	Half-life (min) in MG1655(csrA51)	Half-life (min) in MG1655(DcsrD)
b0002	thrA	1.5087	1.35954	1.56651
b0003	thrB	1.692	1.51172	1.76731
b0004	thrC	2.03326	1.61505	2.25912
b0005	yaaX	5.81801	3.07622	5.9412
b0007	yaaJ	10.7677	3.06247	11.8925
b0008	talB	2.47356	2.38899	2.85856
b0009	mog	4.01857	2.5968	4.57323
b0010	yaaH	9.75624	9.6688	12.0839
b0014	dnaK	2.9205	2.32421	3.15378
b0015	dnaJ	2.18536	1.80773	2.2966
b0016	insL	2.97104	2.16162	3.18445
b0018	mokC	30.2092	9.03321	51.87
b0019	nhaA	3.89416	2.72223	5.65367
b0021	insB_1	4.67376	3.01378	5.31752
b0022	insA_1	2.21287	2.02623	2.40154
b0023	rpsT	4.50136	3.26344	5.27601
b0024	yaaY	14.0764	4.76496	13.9869
b0025	ribF	2.97264	1.95647	3.46673
b0026	ileS	1.94193	1.79839	2.01985
b0027	lspA	2.303	2.07642	2.47771
b0028	fkpB	2.51065	2.14636	2.76785
b0029	ispH	3.24772	2.49567	3.49604
b0030	rihC	5.7025	5.07515	7.79712
b0031	dapB	4.60816	3.01005	5.26713
b0032	carA	2.00791	1.61268	2.26845
b0033	carB	2.26984	1.77416	2.44159
b0034	caiF	9.31231	5.28843	12.3993
b0035	caiE	35.7794	12.5111	35.358
b0038	caiB	10.7348	4.48852	12.463
b0039	caiA	15.0285	5.29537	17.8878
b0040	caiT	40.3677	14.7701	41.7391
b0041	fixA	17.0054	7.01367	22.6814
b0042	fixB	27.5121	10.777	28.643
b0043	fixC	14.5235	6.15776	11.9886
b0044	fixX	15.042	7.15261	15.2302
b0045	yaaU	23.9281	9.44612	24.375
b0046	kefF	7.96454	3.41012	10.1325
b0047	kefC	4.08974	2.58156	4.33368
b0048	folA	6.57832	3.41365	7.43768
b0049	apaH	3.61066	2.26827	4.12763
b0050	apaG	2.96766	2.02002	3.40834
b0051	rsmA	2.51488	1.96888	2.86175
b0052	pdxA	3.15048	2.03734	3.53972
b0053	surA	2.46012	1.91287	2.53822
b0054	lptD	2.31972	1.80801	2.40467
b0058	rluA	5.04601	3.49948	5.76223
b0059	rapA	4.27076	3.59775	5.09199
b0060	polB	8.15001	2.92206	9.01451
b0061	araD	7.89528	4.72878	10.5128
b0062	araA	3.23977	2.28609	3.74702
b0063	araB	4.19005	2.82956	5.89593
b0064	araC	2.40291	1.77898	2.7601
b0065	yabI	4.85669	2.97211	5.97428
b0066	thiQ	9.31226	5.00819	13.2878
b0067	thiP	11.1533	4.97505	16.4404
b0068	thiB	4.52341	3.34539	6.80665
b0069	sgrR	6.17301	3.14769	6.56385
b0070	setA	3.81128	2.43912	4.12838
b0071	leuD	1.85357	2.18655	1.82901
b0072	leuC	1.60878	2.41593	1.60035
b0073	leuB	1.57967	2.41899	1.58554
b0074	leuA	1.58626	1.5398	1.611
b0076	leuO	35.6173	3.91425	24.4221
b0077	ilvI	1.93752	1.44648	1.93909
b0078	ilvH	2.88132	1.83122	2.97493
b0080	fruR	2.53936	1.84117	3.01962
b0081	mraZ	3.16782	2.15898	3.64031
b0082	rsmH	3.65355	1.98239	3.98943
b0083	ftsL	2.48569	1.84833	2.75459
b0084	ftsI	6.51511	2.6214	7.16624
b0085	murE	3.25923	2.07847	3.63687
b0086	murF	3.85227	2.25316	4.55181
b0087	mraY	4.06936	2.48314	4.59967
b0088	murD	4.22333	2.41381	4.40874
b0089	ftsW	4.74904	2.99972	4.67321
b0090	murG	4.00029	2.82882	3.75481
b0091	murC	6.52744	3.50684	5.69271
b0092	ddlB	5.05321	3.37708	4.3337
b0093	ftsQ	5.3084	3.50513	4.36668
b0094	ftsA	7.01821	4.00244	5.76573
b0096	lpxC	5.6835	4.67206	6.5303
b0097	secM	4.93569	3.67353	6.69503
b0098	secA	2.71037	2.83299	3.06864
b0099	mutT	12.8508	5.66917	15.6867
b0101	yacG	4.20471	2.66472	4.81225
b0102	yacF	3.9376	2.25733	4.25725
b0103	coaE	5.84576	2.68381	7.53807
b0104	guaC	3.73419	4.12862	4.298
b0106	hofC	16.3407	4.56526	18.8417
b0107	hofB	18.5914	4.81049	22.8323
b0109	nadC	3.6028	2.60457	4.00155
b0110	ampD	3.32392	2.25856	3.67321
b0111	ampE	2.89923	2.38749	3.30078
b0112	aroP	1.77677	1.57488	1.91907
b0114	aceE	3.00767	3.24051	3.16448
b0115	aceF	3.37061	3.23586	3.46955
b0116	lpd	4.40623	4.69622	4.50579
b0117	yacH	14.2363	4.16634	17.3879
b0118	acnB	4.91301	10.5704	6.54534
b0119	yacL	4.61986	3.06024	5.49242
b0120	speD	3.55887	4.86173	3.73327
b0121	speE	3.13877	3.84517	3.09203
b0123	cueO	3.22013	2.71519	3.64387
b0124	gcd	3.54604	2.19544	4.23998
b0125	hpt	2.29622	1.84925	2.49239
b0126	can	2.21983	1.97295	2.53723
b0127	yadG	2.72205	2.13456	2.82214
b0128	yadH	3.05029	2.27371	3.17171
b0129	yadI	4.04383	2.46603	5.12463
b0130	yadE	14.6711	5.34555	15.5059
b0131	panD	6.66635	3.60818	9.10118
b0133	panC	2.40373	1.92305	2.70525
b0134	panB	2.09178	1.7238	2.31226
b0135	yadC	34.925	12.9738	24.0846
b0137	yadL	19.3628	6.17874	12.814
b0138	yadM	35.4061	6.24467	15.919
b0143	pcnB	2.63739	2.31912	2.95888
b0144	yadB	7.28303	3.77605	8.21828
b0145	dksA	4.45612	3.93374	4.73904
b0146	sfsA	3.61375	2.24823	3.81074
b0148	hrpB	6.41493	2.98716	7.39372
b0149	mrcB	4.44078	2.93003	4.97316
b0150	fhuA	2.22843	1.94122	2.40172
b0151	fhuC	3.62255	2.64285	4.18372
b0152	fhuD	10.2298	4.36405	11.1322
b0153	fhuB	6.61441	4.41095	7.95091
b0154	hemL	2.71051	2.12361	2.76962
b0155	clcA	4.8961	2.14331	5.39409
b0156	erpA	3.0118	2.12183	3.58841
b0157	yadS	5.43877	3.26156	6.85563
b0159	mtn	3.66046	2.44216	4.09543
b0160	dgt	4.71334	2.82725	4.9902
b0161	degP	3.60641	2.70985	4.00434
b0162	cdaR	3.3702	2.49303	4.29332
b0163	yaeH	11.6993	4.70241	14.1236
b0164	yaeI	8.59723	3.03938	9.63504
b0166	dapD	2.15937	1.73441	2.37039
b0167	glnD	3.14058	2.05989	3.58141
b0168	map	2.67267	1.87154	2.69292
b0169	rpsB	3.45474	2.78295	2.89293
b0170	tsf	2.83048	2.79094	2.68157
b0171	pyrH	3.00608	3.36323	3.19187
b0172	frr	2.33677	2.26884	2.50487
b0173	dxr	3.68281	2.5344	4.01199
b0174	ispU	2.19822	2.18969	2.39788
b0175	cdsA	2.38571	2.28836	2.67112
b0176	rseP	3.12426	2.51122	4.22709
b0177	bamA	2.12038	2.47277	2.36634
b0178	skp	2.68451	2.8402	2.94882
b0179	lpxD	2.28731	2.82072	2.57471
b0180	fabZ	2.70459	3.08086	2.92163
b0181	lpxA	2.52223	2.99538	2.72597
b0182	lpxB	3.4794	3.89175	3.89932
b0183	rnhB	6.28252	5.15448	6.52415
b0184	dnaE	4.08435	4.17365	4.62059
b0185	accA	2.46694	3.01135	2.8027
b0186	ldcC	3.43423	1.95797	3.29813
b0187	yaeR	4.1807	2.04332	4.42994
b0188	tilS	5.25071	2.49885	6.28408
b0189	rof	5.72722	2.74406	6.82638
b0190	yaeQ	3.33187	2.32616	3.96397
b0191	yaeJ	5.19863	2.82468	6.36985
b0192	nlpE	4.06852	2.34704	4.47761
b0193	yaeF	34.5744	8.91089	30.1682
b0194	proS	2.56465	2.5457	2.85604
b0195	yaeB	5.66424	3.43899	7.05937
b0196	rcsF	2.25237	1.87126	2.57014
b0197	metQ	3.35249	2.36915	4.21291
b0198	metI	2.01512	1.60593	2.04275
b0199	metN	1.85937	1.4586	2.02781
b0200	gmhB	2.63595	1.84185	2.8051
b0207	dkgB	4.52724	2.97173	4.39879
b0208	yafC	5.00127	3.19323	5.68184
b0209	yafD	2.97554	1.96849	3.64937
b0210	yafE	12.2956	5.12324	13.4031
b0211	mltD	3.26707	2.3499	3.71611
b0212	gloB	6.08697	4.18954	6.53142
b0213	yafS	5.64283	3.19819	7.09874
b0214	rnhA	8.50189	4.43833	9.46271
b0221	fadE	3.5835	2.54875	3.70884
b0222	lpcA	2.8146	1.96373	3.01068
b0223	yafJ	3.04472	2.22405	3.60155
b0224	yafK	2.33924	1.86785	2.69652
b0226	dinJ	4.97316	3.24713	5.36643
b0228	yafM	5.72562	3.16943	6.32407
b0230	lafU	44.7393	15.1317	42.0635
b0231	dinB	3.68258	2.2979	4.46595
b0237	pepD	2.37987	1.96583	2.69643
b0239	frsA	3.41463	2.22668	3.78991
b0240	crl	2.47477	1.90435	2.69103
b0242	proB	2.0165	1.56903	2.1309
b0243	proA	2.19383	1.75565	2.30189
b0245	ykfI	18.0108	11.6289	21.6938
b0246	yafW	9.4353	6.45147	11.9922
b0248	yafX	3.65559	2.36578	4.10375
b0249	ykfF	5.741	3.3558	6.31492
b0250	ykfB	4.8345	5.55981	6.85458
b0251	yafY	5.42568	4.42496	6.26293
b0252	yafZ	15.4538	9.31178	15.1867
b0253	ykfA	5.34212	3.04891	6.99804
b0256	insI	8.46787	4.49343	8.09632
b0258	ykfC	6.37164	4.24282	8.71834
b0259	insH_1	2.39632	2.14855	2.27592
b0260	mmuP	2.65907	1.8243	2.89214
b0261	mmuM	2.51819	1.93576	2.61853
b0262	afuC	20.9991	7.49457	21.981
b0264	insB_2	4.35243	2.93154	4.93856
b0265	insA_2	2.24865	2.07807	2.508
b0268	yagE	6.09125	3.53625	7.3321
b0269	yagF	7.65239	4.5763	10.2489
b0270	yagG	9.46651	5.25739	11.3578
b0271	yagH	12.8639	5.7735	14.6569
b0272	yagI	3.84714	2.36564	4.68262
b0273	argF	2.1371	1.59739	2.38744
b0276	yagJ	17.926	6.99688	19.3206
b0277	yagK	22.0894	7.54687	27.7535
b0281	intF	7.0041	3.53391	5.46362
b0282	yagP	14.2819	5.72563	18.026
b0283	paoD	8.97439	3.60411	10.5991
b0284	paoC	6.62654	3.28827	7.35028
b0285	paoB	15.5511	4.40223	17.5963
b0286	paoA	9.54579	3.38102	12.3065
b0287	yagU	3.63059	2.53968	3.93659
b0288	ykgJ	18.3229	8.25828	18.0306
b0289	yagV	13.2898	4.8665	17.8404
b0290	yagW	11.1028	4.5847	13.3347
b0291	yagX	18.995	6.02528	16.3601
b0292	matC	20.0715	6.65293	19.6641
b0293	matB	37.4493	7.51098	30.1293
b0299	insF	7.72929	3.49738	8.8764
b0301	ykgB	8.81447	6.10771	9.34086
b0303	ykgI	19.7323	10.094	16.9791
b0304	ykgC	6.8845	3.70147	7.38727
b0306	ykgE	4.13892	2.45968	3.94002
b0307	ykgF	3.04366	2.10584	2.95608
b0308	ykgG	3.73069	2.57867	3.8074
b0311	betA	8.29476	4.56308	8.55855
b0312	betB	4.08504	2.47637	4.58741
b0313	betI	7.92485	3.7871	9.2299
b0314	betT	6.28473	2.18147	7.54433
b0316	yahB	5.84584	3.19028	7.12086
b0317	yahC	20.2577	6.87749	28.6041
b0318	yahD	30.6891	15.2003	30.5954
b0321	yahG	20.5137	9.21259	22.5328
b0323	yahI	20.8451	6.99965	19.7852
b0324	yahJ	8.20966	3.86361	9.10904
b0325	yahK	3.11966	2.14303	3.70259
b0328	yahN	7.7676	5.12192	10.5087
b0330	prpR	5.47915	2.92052	6.7185
b0331	prpB	3.6078	2.66028	3.21821
b0336	codB	2.50378	1.83112	2.79438
b0337	codA	3.18907	2.40275	3.6729
b0338	cynR	6.76057	3.53227	7.83435
b0339	cynT	4.04385	2.24198	6.37738
b0340	cynS	4.91959	2.3907	6.49299
b0341	cynX	6.51129	3.03718	9.79007
b0342	lacA	17.0603	9.93277	18.2813
b0343	lacY	11.0018	7.30813	12.622
b0344	lacZ	13.6907	6.8671	14.4815
b0345	lacI	3.49549	2.21629	4.14607
b0346	mhpR	2.12114	1.64749	2.35548
b0347	mhpA	13.3763	5.1863	16.3926
b0348	mhpB	12.1906	5.26902	12.5092
b0349	mhpC	9.25019	4.60095	8.19563
b0350	mhpD	11.0397	5.40189	12.12
b0351	mhpF	11.2936	4.99877	12.1491
b0352	mhpE	9.30076	4.38573	9.28283
b0353	mhpT	10.0408	5.47932	13.4695
b0354	yaiL	4.76192	2.90766	5.13198
b0355	frmB	13.8288	7.21286	17.2243
b0356	frmA	4.31388	3.76165	5.56584
b0357	frmR	4.73767	3.70421	6.37721
b0360	insC	3.31519	2.26079	3.84898
b0361	insD_1	2.73872	2.13476	2.97873
b0365	tauA	4.02594	2.62053	4.49331
b0366	tauB	4.2451	2.92732	5.10763
b0367	tauC	6.85129	3.56656	7.94793
b0368	tauD	6.0487	3.36506	6.65063
b0369	hemB	3.44268	2.41171	3.84247
b0376	ampH	2.9845	2.2814	4.11303
b0377	sbmA	5.56982	3.7182	7.33133
b0378	yaiW	2.71778	2.36376	3.42295
b0379	yaiY	16.3404	3.38554	14.7407
b0380	yaiZ	3.25631	2.31468	4.15998
b0381	ddlA	3.80083	2.32085	4.0905
b0382	iraP	14.5652	4.53511	14.3181
b0383	phoA	9.63236	4.46982	11.2666
b0384	psiF	6.52904	3.24672	8.38613
b0386	proC	3.0442	2.2552	3.3879
b0387	yaiI	8.46099	3.61855	8.22309
b0388	aroL	3.1072	2.42473	3.72428
b0389	yaiA	4.45507	3.19774	5.24228
b0390	aroM	5.59712	4.67469	7.20352
b0391	yaiE	4.13258	2.79454	4.66415
b0392	ykiA	20.1949	6.35155	19.7326
b0393	rdgC	4.52602	3.01102	5.56018
b0394	mak	2.64094	1.97276	2.97524
b0397	sbcC	4.84584	2.89133	5.32524
b0398	sbcD	5.54686	3.08029	6.27303
b0399	phoB	4.44602	3.13505	5.60021
b0400	phoR	13.7441	5.41219	15.3898
b0401	brnQ	4.58926	3.22369	5.25909
b0402	proY	5.15603	3.18137	5.99927
b0403	malZ	3.96052	2.73994	5.06398
b0406	tgt	4.65356	2.53352	4.98409
b0407	yajC	2.46465	1.96629	2.56439
b0408	secD	2.2166	2.12306	2.52513
b0409	secF	2.54963	2.36338	2.81996
b0410	yajD	3.62317	2.44119	4.33553
b0411	tsx	2.78916	2.73541	3.15594
b0413	nrdR	2.62728	2.02322	3.0472
b0414	ribD	2.44323	1.98357	2.72103
b0415	ribE	2.22456	2.28572	2.39505
b0416	nusB	2.17824	2.2917	2.38673
b0417	thiL	3.41048	2.70043	3.89206
b0418	pgpA	4.85337	2.9249	6.04387
b0419	yajO	3.71734	2.22838	4.27691
b0420	dxs	2.79567	2.17779	3.13453
b0421	ispA	2.89464	2.15375	3.3367
b0422	xseB	2.33845	1.93999	2.73563
b0423	thiI	3.94472	2.99545	4.90423
b0424	yajL	5.47626	2.56863	5.97748
b0425	panE	4.24019	2.2429	4.69966
b0426	yajQ	4.19785	2.92162	5.15356
b0427	yajR	13.7995	5.08733	16.5222
b0428	cyoE	3.55791	2.9594	3.05936
b0429	cyoD	3.10769	2.74406	2.66032
b0430	cyoC	2.26398	2.26948	2.26873
b0431	cyoB	2.11364	2.24402	2.10307
b0432	cyoA	2.01014	2.19433	2.13747
b0434	yajG	2.95377	2.40668	3.61524
b0435	bolA	5.86331	2.53615	5.51125
b0436	tig	2.22402	2.22503	2.3332
b0437	clpP	2.22362	1.79945	2.2925
b0438	clpX	2.25709	1.9109	2.4592
b0439	lon	2.87243	2.43224	3.04624
b0440	hupB	9.62884	3.29056	12.3369
b0441	ppiD	2.42084	2.20506	2.59039
b0442	ybaV	14.6817	5.16987	14.025
b0443	fadM	10.0844	3.62952	10.9115
b0444	queC	5.81996	3.1342	7.02749
b0445	ybaE	4.51772	2.58368	5.5176
b0446	cof	5.99159	3.25338	7.70929
b0448	mdlA	12.3974	4.38197	13.5818
b0450	glnK	53.9823	11.9529	52.477
b0451	amtB	4.98058	5.76849	6.74643
b0452	tesB	4.14261	2.29424	5.02849
b0453	ybaY	4.85155	2.59142	5.80582
b0456	ybaA	7.67799	3.55543	10.2946
b0459	maa	3.6368	2.80471	4.82032
b0460	hha	7.03601	3.33903	6.90922
b0462	acrB	2.39626	2.46715	2.46602
b0463	acrA	2.2726	2.1756	2.39053
b0465	kefA	4.08721	2.83207	4.77808
b0466	ybaM	7.41332	3.77196	8.3106
b0467	priC	5.13804	2.9867	6.39293
b0468	ybaN	2.94766	2.33748	3.31041
b0469	apt	2.77692	3.04982	3.13221
b0470	dnaX	5.69294	3.25756	6.04354
b0471	ybaB	2.74741	2.71107	2.87441
b0472	recR	3.40584	3.27417	3.76262
b0473	htpG	2.59092	1.97255	2.77105
b0474	adk	2.27333	2.11772	2.55514
b0475	hemH	5.17865	3.32593	7.20997
b0476	aes	5.77508	4.14202	8.43008
b0477	gsk	4.05272	2.9208	4.76749
b0478	ybaL	3.48342	2.7146	3.80002
b0479	fsr	3.77189	2.71031	4.62232
b0480	ushA	2.80867	2.15607	3.02169
b0481	ybaK	5.24546	3.71906	6.60124
b0482	ybaP	9.96337	4.0595	11.0882
b0483	ybaQ	9.19066	9.08353	11.5448
b0484	copA	3.67381	2.32883	4.27628
b0486	ybaT	6.28858	3.3645	9.17263
b0487	cueR	3.20684	2.1739	3.68963
b0488	ybbJ	2.85729	2.38836	3.1546
b0489	qmcA	4.18822	2.81404	4.48789
b0491	ybbM	7.84033	3.13325	7.15257
b0492	ybbN	2.76315	2.0909	3.09973
b0493	ybbO	2.49357	1.97001	2.68496
b0494	tesA	2.87028	1.9912	3.19465
b0495	ybbA	4.57417	2.54052	5.27274
b0496	ybbP	4.91818	3.20591	5.37622
b0498	ybbC	32.5373	9.26764	11.0888
b0502	ylbG	7.32717	4.04061	8.73337
b0503	selU	10.0439	4.90613	12.1453
b0504	allS	29.4984	12.6098	28.704
b0505	allA	3.75834	2.65587	5.60783
b0506	allR	3.01143	2.10285	3.17385
b0507	gcl	8.30355	3.98472	10.2513
b0511	ybbW	16.5598	11.2854	16.9146
b0514	glxK	8.90471	5.16519	9.63469
b0515	ylbA	4.07855	3.18241	4.7684
b0516	allC	3.99366	3.04198	4.7146
b0517	allD	10.9971	4.91145	14.3135
b0518	fdrA	18.952	9.40183	27.3545
b0520	ylbF	15.7249	6.51522	15.0361
b0522	purK	2.92483	1.89429	3.41303
b0524	lpxH	3.44638	2.65701	3.77889
b0525	ppiB	2.82482	2.11332	3.3512
b0526	cysS	2.77696	2.15837	2.96137
b0527	ybcI	8.86007	4.65482	9.92957
b0529	folD	2.85094	2.15339	3.36794
b0530	sfmA	81.1018	17.0837	64.3781
b0533	sfmH	54.2605	19.7284	63.6472
b0537	intD	5.31654	3.11144	4.58388
b0539	exoD	16.8578	8.0303	17.7351
b0543	emrE	12.2011	5.38949	12.7832
b0545	ybcL	12.6143	6.71815	10.7707
b0546	ybcM	13.4945	5.34002	9.10665
b0553	nmpC	1.97946	1.43547	1.85488
b0555	arrD	25.1641	8.41255	30.584
b0562	ybcY	40.1259	12.2198	42.6619
b0565	ompT	4.15479	2.17313	8.96093
b0567	ybcH	11.6602	6.22574	11.851
b0568	nfrA	4.38392	2.87377	5.01971
b0569	nfrB	17.5122	6.285	29.8742
b0570	cusS	13.7666	4.58158	14.507
b0571	cusR	4.45709	2.60112	5.80175
b0573	cusF	9.32351	5.37615	10.8361
b0574	cusB	12.5761	6.49072	12.4302
b0575	cusA	11.7152	5.11519	12.1803
b0576	pheP	7.28799	4.20849	8.10392
b0577	mscM	5.22839	2.75138	4.99662
b0578	nfsB	2.35552	1.78749	2.55849
b0579	ybdF	8.89665	3.31389	7.68363
b0580	ybdJ	10.2795	3.87246	10.8783
b0581	ybdK	3.94257	2.16659	4.30616
b0583	entD	9.38956	4.60512	9.32139
b0584	fepA	3.40901	2.79599	3.48762
b0585	fes	9.26375	3.76071	9.26615
b0586	entF	5.88302	3.0825	5.75935
b0588	fepC	3.53523	2.58083	4.04506
b0589	fepG	6.7854	3.45909	8.17212
b0590	fepD	14.4074	5.62923	16.2582
b0593	entC	4.03414	2.6643	4.43578
b0594	entE	4.26073	2.81077	4.4276
b0595	entB	3.1698	2.26075	3.27762
b0596	entA	3.84212	2.57198	4.16898
b0597	entH	3.2986	2.4423	3.62194
b0598	cstA	3.18607	3.6723	4.18028
b0599	ybdH	2.9608	2.06768	3.29859
b0600	ybdL	2.78987	1.89375	3.26686
b0601	ybdM	11.5514	4.60362	11.4535
b0602	ybdN	26.6321	9.62734	29.8647
b0604	dsbG	8.97246	5.48594	7.85079
b0606	ahpF	3.07097	2.62767	2.85471
b0607	uspG	8.49348	2.46651	7.77884
b0608	ybdR	4.81177	2.71943	4.75301
b0610	rnk	3.68197	2.2643	4.18925
b0611	rna	4.1468	2.38306	4.99252
b0612	citT	19.1462	11.2534	27.5132
b0619	dpiB	7.9886	3.70574	7.96054
b0620	dpiA	12.1694	5.24223	13.3249
b0623	cspE	4.32861	2.751	4.92147
b0627	tatE	5.65875	3.1345	6.72953
b0628	lipA	1.9038	1.73125	1.95259
b0631	ybeD	2.87594	2.44765	3.69298
b0632	dacA	2.71453	2.52144	2.84975
b0633	rlpA	2.78405	2.31322	3.07593
b0634	mrdB	3.0337	2.67709	3.51972
b0635	mrdA	5.72256	3.523	6.41554
b0637	ybeB	3.29044	3.03002	3.90826
b0638	cobC	7.19244	3.54758	8.50428
b0639	nadD	3.21343	2.33393	3.75961
b0640	holA	3.65893	2.46782	4.31861
b0641	lptE	2.44869	2.11439	2.68528
b0642	leuS	1.97562	1.91527	2.02332
b0643	ybeL	2.62912	1.74574	3.09319
b0649	djlC	10.8507	3.77638	11.1776
b0650	hscC	15.0989	6.06701	15.2853
b0651	rihA	2.3895	2.13414	2.5725
b0652	gltL	2.90901	2.23691	3.58652
b0653	gltK	2.26944	2.01775	2.4869
b0654	gltJ	2.62406	2.14027	2.93618
b0655	gltI	3.45183	3.99244	5.16304
b0657	lnt	3.31089	2.5051	4.089
b0658	ybeX	2.34816	2.2008	2.57229
b0659	ybeY	2.41574	2.14882	2.65005
b0660	ybeZ	2.63776	2.07076	2.81956
b0661	miaB	3.55866	3.20454	3.84625
b0662	ubiF	3.31203	2.19352	3.7615
b0674	asnB	2.37387	1.72313	2.4293
b0675	nagD	2.7774	2.17763	3.27723
b0676	nagC	3.30613	2.19826	3.6552
b0677	nagA	2.72393	1.98785	2.90641
b0678	nagB	3.54519	2.62986	3.90094
b0679	nagE	3.50933	2.5207	3.4009
b0680	glnS	2.26959	1.84989	2.50567
b0683	fur	2.49426	2.00386	2.8921
b0684	fldA	2.40902	1.9546	2.54285
b0686	ybfF	3.72317	2.54766	4.29714
b0687	seqA	3.0361	2.00244	3.23993
b0688	pgm	2.47912	3.48976	2.49498
b0692	potE	14.0744	4.85941	14.9139
b0694	kdpE	5.09084	3.05846	6.33866
b0695	kdpD	6.02511	3.33261	7.19813
b0696	kdpC	4.69861	2.97903	5.88883
b0697	kdpB	3.96817	2.85608	4.98224
b0698	kdpA	4.27161	2.84132	4.85005
b0702	ybfB	82.9306	15.5497	61.0192
b0703	ybfO	55.3554	25.5764	44.2968
b0707	ybgA	8.46947	3.37799	11.8336
b0708	phr	10.3655	4.09543	10.6451
b0709	dtpD	4.75222	2.71083	5.13723
b0710	ybgI	2.14265	1.68109	2.30897
b0711	ybgJ	2.10882	1.73866	2.26579
b0712	ybgK	2.11091	1.72147	2.23959
b0713	ybgL	4.04457	2.45314	4.52145
b0714	nei	8.13096	4.20659	8.37336
b0716	ybgO	22.4897	7.82794	22.6477
b0720	gltA	6.69592	3.64213	7.75665
b0721	sdhC	1.56044	1.82485	1.66436
b0722	sdhD	1.58527	1.84283	1.69457
b0723	sdhA	1.87075	1.7848	1.75711
b0724	sdhB	1.9647	1.64569	1.84448
b0730	mngR	9.1285	4.7552	9.85087
b0732	mngB	12.329	5.77186	13.0395
b0733	cydA	3.90296	3.69632	4.7649
b0734	cydB	4.52255	4.37263	5.39339
b0735	ybgE	4.64396	4.20819	5.96842
b0737	tolQ	3.08077	2.68622	3.81175
b0738	tolR	3.3115	2.51357	3.81769
b0739	tolA	4.52778	2.92557	4.5848
b0740	tolB	2.17125	2.69963	2.49324
b0741	pal	4.04149	3.67785	5.00265
b0742	ybgF	2.48788	2.14153	2.56938
b0750	nadA	2.24479	1.81612	2.494
b0751	pnuC	2.53254	1.98469	3.02129
b0752	zitB	3.82325	2.43544	4.81733
b0753	ybgS	16.1794	4.42034	19.052
b0754	aroG	2.18137	1.71429	2.33071
b0755	gpmA	2.47461	1.86309	2.88014
b0756	galM	2.05003	2.28547	2.15143
b0757	galK	2.32432	1.91947	2.561
b0758	galT	2.80975	1.97394	3.14143
b0759	galE	2.99456	2.17269	3.64662
b0760	modF	2.60085	1.8394	2.97966
b0761	modE	4.92266	2.91962	5.5245
b0762	ybhT	10.2095	3.96149	13.7262
b0763	modA	4.09413	2.70463	3.15459
b0764	modB	3.59591	2.28222	2.87235
b0765	modC	4.07731	2.49857	2.98952
b0766	ybhA	3.64667	2.63221	4.52813
b0767	pgl	3.67787	3.00159	4.56411
b0772	ybhC	2.40879	2.00494	2.70637
b0773	ybhB	8.62598	3.58055	9.3413
b0774	bioA	3.05101	2.08144	3.24128
b0775	bioB	3.23123	1.94018	3.39991
b0776	bioF	3.50018	1.98395	3.69112
b0777	bioC	5.13946	2.45173	5.83384
b0778	bioD	3.73371	2.20419	4.24682
b0779	uvrB	3.10393	2.14902	3.46378
b0780	ybhK	5.46836	2.80618	6.18869
b0781	moaA	3.71521	1.95229	4.50428
b0782	moaB	3.05043	1.72598	3.10931
b0783	moaC	3.59672	1.87946	3.77886
b0784	moaD	4.02922	2.13229	4.35695
b0785	moaE	5.27296	2.65831	5.3853
b0786	ybhL	2.73752	2.42432	2.90659
b0787	ybhM	29.3605	6.77114	23.1794
b0788	ybhN	7.79296	3.51404	9.11104
b0789	ybhO	5.39272	2.27806	5.85855
b0790	ybhP	4.42294	2.14982	4.74676
b0791	ybhQ	3.38194	2.50191	5.01518
b0792	ybhR	6.33125	3.37991	8.52581
b0793	ybhS	7.5226	3.36398	8.21608
b0794	ybhF	3.84256	2.37714	4.04731
b0795	ybhG	3.28835	2.01169	3.53332
b0796	ybiH	8.33379	3.25888	10.6723
b0798	ybiA	11.8407	3.54047	12.475
b0799	dinG	7.94882	3.07505	9.27044
b0800	ybiB	4.59518	3.26412	6.33225
b0801	ybiC	1.86272	1.61495	2.02436
b0802	ybiJ	7.00978	3.1592	7.09278
b0803	ybiI	10.3318	5.13486	10.8708
b0804	ybiX	6.03306	3.31834	6.86551
b0805	fiu	3.89352	3.27528	4.37064
b0807	rlmF	3.63925	2.952	4.34739
b0808	ybiO	17.1492	4.98143	19.1517
b0809	glnQ	21.5078	9.02474	20.7914
b0810	glnP	24.2081	8.97123	26.1673
b0811	glnH	3.73608	2.78773	3.84433
b0813	rhtA	14.4909	6.50628	16.8815
b0814	ompX	5.94563	2.91966	6.4159
b0815	ybiP	10.6518	6.82403	12.4766
b0817	mntR	3.66285	2.22981	4.2121
b0818	ybiR	4.90536	2.85079	5.23074
b0819	ybiS	2.90863	2.35379	3.22078
b0820	ybiT	2.55243	2.30059	2.69707
b0821	ybiU	7.53737	4.0689	9.37386
b0822	ybiV	9.99061	4.73339	10.7426
b0823	ybiW	17.7289	8.13256	23.8459
b0826	moeB	4.24173	2.30561	4.51506
b0827	moeA	6.18767	2.49893	6.71299
b0828	iaaA	2.26389	1.61866	2.47672
b0829	gsiA	2.93513	1.86024	3.34832
b0830	gsiB	2.86197	1.99823	3.41475
b0831	gsiC	3.31547	2.22482	4.1227
b0832	gsiD	4.40883	2.57085	5.12492
b0835	rimO	3.87695	2.97378	4.25491
b0837	yliI	6.63362	3.13151	7.54306
b0838	yliJ	4.71321	3.69578	5.95744
b0839	dacC	2.81407	1.89963	3.04356
b0840	deoR	3.96299	2.706	4.79865
b0841	ybjG	5.21801	3.32451	6.8842
b0842	mdfA	6.58496	3.46054	8.36537
b0843	ybjH	11.5532	5.38311	12.183
b0844	ybjI	4.73485	2.72703	4.49871
b0845	ybjJ	5.87755	3.32477	7.02477
b0846	ybjK	7.50201	4.48117	10.2979
b0847	ybjL	5.39924	3.21622	6.84243
b0848	ybjM	8.66858	3.86213	11.0065
b0850	ybjC	4.76365	2.66329	5.46451
b0851	nfsA	2.38204	2.00139	2.52391
b0852	rimK	4.89009	2.55775	5.0328
b0853	ybjN	5.42597	3.79493	6.78254
b0854	potF	2.24532	1.71644	2.43635
b0855	potG	2.6732	1.90001	2.85802
b0856	potH	3.57338	2.50476	4.12404
b0857	potI	3.50821	2.69923	4.33822
b0858	ybjO	6.56617	2.94856	7.33079
b0859	rumB	7.26243	4.03388	9.14242
b0860	artJ	2.14781	1.53359	2.35277
b0861	artM	2.95684	2.64519	3.13099
b0862	artQ	2.42417	2.37641	2.34185
b0863	artI	2.49416	2.11674	2.46505
b0864	artP	2.45971	2.008	2.73238
b0865	ybjP	3.19196	2.1372	3.64114
b0866	ybjQ	2.97344	1.89184	3.15889
b0867	amiD	2.89907	1.94165	3.23312
b0868	ybjS	4.06001	2.423	4.56662
b0869	ybjT	3.33394	1.87621	3.48347
b0870	ltaE	2.48401	1.66855	2.60367
b0871	poxB	2.15914	1.50511	2.20384
b0872	hcr	24.5582	9.35612	24.8049
b0873	hcp	17.8947	7.60563	18.8445
b0874	ybjE	3.7496	2.86757	4.5588
b0875	aqpZ	8.95846	4.78912	10.4253
b0876	ybjD	3.88159	2.27369	4.50911
b0877	ybjX	2.37216	2.04155	2.77129
b0878	macA	3.06962	2.32666	3.40086
b0879	macB	4.13878	2.93722	4.81435
b0881	clpS	2.59909	1.71083	2.56497
b0882	clpA	3.98012	1.91193	3.42047
b0884	infA	4.44019	3.84546	5.46301
b0885	aat	2.88194	2.12149	3.69039
b0886	cydC	3.16666	2.41361	3.8179
b0887	cydD	3.294	2.61663	4.14556
b0888	trxB	2.43021	2.11244	2.81041
b0889	lrp	3.56887	2.351	4.10082
b0890	ftsK	2.85033	2.07219	3.15039
b0891	lolA	2.91851	2.23134	3.04265
b0892	rarA	4.4824	2.7214	4.72529
b0893	serS	2.2218	1.82466	2.3678
b0894	dmsA	12.319	7.85436	13.2778
b0895	dmsB	11.2798	7.32698	12.9632
b0896	dmsC	7.00553	4.65489	8.97188
b0899	ycaM	20.8518	6.04213	15.6991
b0901	ycaK	19.9984	14.7317	22.0966
b0902	pflA	3.02068	2.664	3.49315
b0903	pflB	8.2584	3.97319	10.2062
b0904	focA	3.16092	2.45307	3.42743
b0905	ycaO	3.79597	2.98621	3.95863
b0906	ycaP	4.49184	2.80796	5.19093
b0907	serC	1.66595	1.42171	1.77463
b0908	aroA	2.11968	1.6258	2.19325
b0909	ycaL	26.9011	9.049	28.5381
b0910	cmk	3.39527	2.62806	4.03052
b0911	rpsA	2.76863	3.16593	2.58588
b0912	ihfB	4.38828	4.57622	6.04445
b0913	ycaI	22.5124	5.54326	15.7534
b0914	msbA	3.21735	2.53818	3.69653
b0915	lpxK	4.50397	3.47399	5.46016
b0916	ycaQ	11.8459	4.73988	12.3514
b0917	ycaR	3.38331	2.38375	3.75509
b0918	kdsB	3.73099	2.83216	4.47605
b0919	ycbJ	2.91224	2.14137	3.58739
b0920	ycbC	4.33575	2.76385	5.52525
b0921	smtA	2.64635	1.95384	2.99894
b0922	mukF	2.98148	1.9959	3.20429
b0923	mukE	3.2886	2.17355	3.69419
b0924	mukB	2.61151	2.25914	2.78601
b0925	ycbB	4.12927	1.90554	4.33119
b0926	ycbK	2.06775	1.73369	2.35942
b0927	ycbL	2.08411	1.81187	2.37673
b0928	aspC	2.38372	2.14721	3.08615
b0930	asnS	2.15839	1.86422	2.45743
b0931	pncB	2.36083	1.9906	2.61827
b0932	pepN	2.13783	1.57751	2.3281
b0933	ssuB	9.81113	4.60562	12.1901
b0934	ssuC	7.45803	4.59215	8.74315
b0935	ssuD	7.93253	4.281	9.52549
b0936	ssuA	10.4412	5.22436	12.0418
b0937	ssuE	10.0358	4.93093	12.2503
b0938	elfA	45.4569	7.36542	26.0597
b0941	elfG	15.6914	5.59252	16.7771
b0943	ycbV	14.106	5.13089	13.1877
b0944	ycbF	17.0452	7.11595	22.0639
b0945	pyrD	4.43033	3.18108	4.83884
b0946	ycbW	4.99911	2.44673	6.09937
b0947	ycbX	2.58193	2.02548	2.95327
b0948	rlmL	3.48213	2.519	3.79593
b0949	uup	4.65511	2.95178	4.85438
b0950	pqiA	8.74369	4.08784	8.94141
b0951	pqiB	5.16477	3.50282	6.34565
b0952	ymbA	10.3963	5.99703	13.3936
b0954	fabA	2.87753	2.78697	3.16307
b0955	ycbZ	4.41137	2.53804	4.93344
b0956	matP	4.41805	3.26698	4.95902
b0957	ompA	9.11492	9.82561	12.7989
b0958	sulA	2.37314	2.01463	2.71339
b0959	sxy	5.52962	2.93236	6.28765
b0960	yccS	5.83705	3.88457	6.67982
b0961	yccF	3.92032	2.85605	4.23277
b0962	helD	3.43343	2.05569	3.72579
b0963	mgsA	3.29555	2.51377	3.91585
b0964	yccT	7.46079	3.42342	10.5928
b0965	yccU	6.76792	3.83772	8.44859
b0966	hspQ	5.63719	3.52876	6.39306
b0967	rlmI	2.98316	2.58942	3.35827
b0968	yccX	10.4567	4.74161	12.3121
b0969	yccK	4.09024	2.92729	4.62364
b0970	yccA	2.16683	1.87422	2.3824
b0972	hyaA	2.69815	2.22489	3.0635
b0973	hyaB	5.19103	2.62502	5.86445
b0974	hyaC	3.89108	2.37023	4.38949
b0975	hyaD	4.96623	2.57052	5.83014
b0976	hyaE	9.83874	3.61866	11.1079
b0977	hyaF	8.50223	3.58422	9.13097
b0978	appC	6.22466	3.85137	8.20201
b0979	appB	6.04851	4.10922	6.49723
b0980	appA	6.34632	3.49394	7.73835
b0981	etk	8.7224	4.71773	10.0747
b0982	etp	9.70584	5.79398	10.7765
b0984	gfcD	27.6162	7.23411	28.0318
b0988	insB_4	4.44003	3.00918	5.05368
b0998	torD	15.5052	58.4528	20.0487
b1015	putP	2.21854	45.2223	2.59015
b1018	efeO	2.75216	41.9923	2.84275
b1033	ghrA	1.96863	1.73315	2.05673
b1034	ycdX	2.36944	2.00031	2.46902
b1035	ycdY	3.29993	2.64924	3.69113
b1036	ycdZ	4.78163	4.03011	5.58416
b1037	csgG	6.59906	2.23099	7.25149
b1038	csgF	10.4648	2.18196	10.8304
b1039	csgE	6.52892	1.83376	7.01543
b1040	csgD	10.1154	2.08552	10.4994
b1044	ymdA	1.79747	6.45518	2.4813
b1045	ymdB	1.99494	2.45891	2.61767
b1046	ymdC	3.16267	3.75716	5.03664
b1048	opgG	2.43037	2.02151	2.69363
b1049	opgH	2.70546	2.42333	3.03153
b1050	yceK	5.89146	4.96716	12.4858
b1051	msyB	6.59148	6.36135	14.9085
b1053	mdtG	17.6146	7.06015	21.1753
b1054	lpxL	4.11169	2.72798	4.9221
b1055	yceA	7.88609	4.90227	7.69759
b1056	yceI	19.4288	7.61744	26.9282
b1057	yceJ	10.4492	5.40027	12.8636
b1059	solA	2.80174	2.10563	3.14744
b1061	dinI	9.45121	4.81652	11.9378
b1062	pyrC	2.1904	1.7629	2.60239
b1063	yceB	10.1844	4.26006	9.32849
b1064	grxB	5.81365	3.95697	8.6504
b1066	rimJ	2.6172	1.79674	2.74508
b1067	yceH	2.64955	1.75386	2.59021
b1068	yceM	3.26633	2.09269	3.50022
b1069	murJ	9.78933	3.66806	11.9359
b1070	flgN	2.22759	2.08347	2.27579
b1071	flgM	1.91169	1.80211	2.0083
b1072	flgA	1.75097	1.70163	1.91938
b1073	flgB	1.53094	1.45331	1.6588
b1074	flgC	1.66272	1.42444	1.65067
b1075	flgD	1.63021	1.52032	1.65384
b1076	flgE	1.77025	1.58408	1.77865
b1077	flgF	1.8157	1.79573	1.89803
b1078	flgG	2.00071	1.66826	2.05824
b1079	flgH	1.71726	1.84604	1.92629
b1080	flgI	1.85497	2.11097	2.12027
b1081	flgJ	1.93585	2.19459	2.21687
b1082	flgK	2.30334	2.11471	2.10727
b1083	flgL	3.24166	2.53003	2.78957
b1084	rne	2.52275	1.8584	2.82779
b1085	yceQ	5.05167	2.44025	6.07165
b1086	rluC	5.85507	3.23071	7.74763
b1087	yceF	3.16007	2.19108	3.71975
b1088	yceD	4.10102	2.56008	3.81727
b1089	rpmF	4.28914	2.72093	4.11174
b1090	plsX	3.06601	2.45288	3.38465
b1091	fabH	2.35142	2.45795	2.56211
b1092	fabD	2.29668	3.22219	2.5375
b1093	fabG	4.07878	3.57025	3.71617
b1094	acpP	4.43578	4.20022	4.35553
b1095	fabF	2.51147	4.04614	2.53389
b1096	pabC	3.73552	2.74709	4.18591
b1097	yceG	5.76201	3.27725	6.22418
b1098	tmk	2.99441	2.26303	3.26636
b1099	holB	3.93795	2.64255	4.37265
b1100	ycfH	3.22309	2.72075	3.98383
b1101	ptsG	1.98124	2.68861	2.05798
b1102	fhuE	2.8896	2.45412	3.11525
b1103	hinT	3.2355	2.38717	3.65598
b1104	ycfL	2.4699	2.21596	2.87803
b1105	ycfM	3.30186	2.39834	3.66905
b1106	thiK	3.37239	2.38372	4.10795
b1107	nagZ	2.7138	2.06003	2.91233
b1108	ycfP	2.40564	1.91754	2.63335
b1109	ndh	3.10631	2.37014	3.45337
b1110	ycfJ	6.16644	2.62417	5.2164
b1111	ycfQ	2.00547	1.89591	2.37318
b1113	ycfS	2.87058	2.30348	3.21625
b1114	mfd	3.45316	2.1474	3.93396
b1117	lolD	4.47291	2.26384	5.16988
b1118	lolE	3.50834	2.10466	3.71591
b1119	nagK	2.3909	1.88428	2.43912
b1120	cobB	2.57665	2.02253	2.68682
b1122	ymfA	22.8457	5.12382	15.4255
b1124	potC	3.61764	4.57052	4.00546
b1125	potB	3.54778	4.74228	4.06969
b1126	potA	3.43245	3.62214	3.9677
b1127	pepT	4.17444	2.43612	4.48156
b1128	ycfD	2.42094	1.80362	2.61477
b1129	phoQ	3.0686	2.04803	3.15601
b1130	phoP	2.23879	1.7074	2.32297
b1131	purB	2.42185	1.94482	2.62772
b1132	hflD	2.40247	1.98292	2.68121
b1133	mnmA	2.53284	2.16139	2.84291
b1134	nudJ	7.24091	2.78138	6.94709
b1135	rluE	5.38647	2.86627	6.69359
b1136	icd	2.98194	3.42969	4.35634
b1139	lit	42.8279	12.5703	13.3701
b1140	intE	16.7584	6.44923	11.5625
b1141	xisE	21.3679	7.84581	15.886
b1143	ymfI	13.9702	6.76435	12.1255
b1146	croE	21.3276	8.36785	20.9575
b1147	ymfL	12.1117	6.18415	11.9356
b1148	ymfM	13.2055	6.54108	12.9083
b1149	ymfN	6.26488	3.60217	6.80012
b1150	ymfR	10.1353	5.20641	9.63633
b1151	beeE	7.04442	3.93986	7.91478
b1154	stfP	37.4631	11.8162	34.9488
b1156	tfaE	18.3028	6.89611	14.8833
b1162	ycgE	3.45587	2.243	3.77917
b1167	ymgC	50.7147	16.6678	29.628
b1171	ymgD	12.3406	4.81136	7.96555
b1172	ymgG	10.781	4.33377	7.04708
b1174	minE	3.43288	1.99873	3.31885
b1175	minD	1.98987	1.77942	2.06536
b1176	minC	2.25987	1.58432	2.47828
b1177	ycgJ	9.66206	5.80553	10.7215
b1178	pliG	6.43102	3.59625	7.76047
b1180	ycgM	2.84792	1.99314	3.15472
b1181	ycgN	6.60947	3.49414	7.39769
b1183	umuD	8.08487	3.40229	8.19413
b1184	umuC	14.1227	5.16368	12.8365
b1185	dsbB	5.28829	3.80903	6.47431
b1186	nhaB	2.51102	1.82929	2.689
b1187	fadR	5.12138	3.11868	6.4349
b1188	ycgB	3.1248	1.81381	3.55772
b1189	dadA	2.11211	1.78898	2.19769
b1190	dadX	3.78034	2.1966	4.01183
b1192	ldcA	3.85555	2.3676	4.40199
b1193	emtA	3.83348	2.30556	3.76404
b1194	ycgR	3.88626	2.48264	2.15976
b1197	treA	2.7513	2.15575	3.16925
b1198	dhaM	2.51802	1.89211	2.62765
b1199	dhaL	6.18849	3.26996	5.6504
b1200	dhaK	9.24643	4.19401	9.84217
b1201	dhaR	6.56096	3.165	6.77363
b1202	ycgV	14.1387	5.16614	16.6273
b1203	ychF	2.66231	2.27683	2.94977
b1205	ychH	2.56588	1.72046	3.12614
b1206	ychM	4.14289	4.24028	4.49298
b1207	prs	2.3564	3.00113	2.58686
b1208	ispE	2.55653	2.15419	2.89952
b1209	lolB	3.33059	2.25732	3.74315
b1210	hemA	4.1464	2.21226	4.59694
b1211	prfA	2.44913	2.09813	2.70275
b1212	prmC	6.8552	3.26531	8.03859
b1213	ychQ	10.3266	4.4369	11.9391
b1214	ychA	3.83881	2.18947	3.88104
b1215	kdsA	2.71949	2.7009	2.86934
b1216	chaA	5.09843	3.36656	5.48838
b1217	chaB	7.69019	3.48043	8.37442
b1218	chaC	4.79306	3.49998	5.97081
b1219	ychN	3.65672	2.62439	4.78818
b1220	ychO	15.2684	6.52294	16.2215
b1232	purU	2.94859	2.37389	3.23786
b1233	ychJ	5.50256	2.97676	5.91739
b1234	rssA	2.36935	1.72038	2.59201
b1235	rssB	4.0371	2.18213	4.5551
b1236	galU	3.31204	2.59396	3.9364
b1237	hns	5.31145	1.88663	6.91299
b1241	adhE	3.1464	3.04472	3.14097
b1242	ychE	17.5859	7.85262	19.956
b1243	oppA	6.7816	6.38597	13.1707
b1244	oppB	2.33542	2.64645	2.59675
b1245	oppC	2.26914	2.65193	2.61993
b1246	oppD	2.45641	2.63311	2.73224
b1247	oppF	2.53658	2.72322	2.71218
b1248	yciU	5.15951	2.87569	5.19041
b1249	cls	3.27843	2.14202	3.4777
b1250	kch	14.5934	6.54723	11.5492
b1251	yciI	7.4019	3.71072	8.62183
b1252	tonB	2.82684	2.20458	3.35046
b1253	yciA	4.57236	3.09828	5.76368
b1254	yciB	3.05259	2.33412	3.52363
b1255	yciC	3.09369	2.29283	3.58914
b1260	trpA	2.66082	2.99124	2.73681
b1261	trpB	2.19588	2.13605	2.13453
b1262	trpC	2.24865	1.92027	2.46311
b1263	trpD	2.59957	2.077	2.87272
b1264	trpE	2.31795	1.96624	2.56239
b1265	trpL	8.00388	3.5607	9.05866
b1266	yciV	3.97065	2.50967	4.65648
b1267	yciO	3.00906	2.19716	3.15435
b1269	rluB	3.2905	2.72178	3.60112
b1270	btuR	2.92238	2.36059	3.64267
b1271	yciK	2.28634	1.88649	2.76851
b1272	sohB	2.68979	2.0263	2.69907
b1273	yciN	6.15327	3.0315	7.5723
b1274	topA	2.61293	2.17576	2.74498
b1275	cysB	2.54873	1.87542	2.77317
b1276	acnA	7.58636	5.40908	7.79501
b1277	ribA	3.44252	2.21931	4.20399
b1278	pgpB	11.0091	3.68225	11.4113
b1279	yciS	3.24307	2.04705	3.60827
b1280	yciM	5.42331	2.85358	6.01769
b1281	pyrF	3.2052	3.1571	3.84346
b1282	yciH	7.87711	5.57255	9.19186
b1283	osmB	6.30213	3.59755	8.40145
b1284	yciT	2.16873	1.8816	2.56412
b1285	gmr	7.91364	2.95131	6.99038
b1286	rnb	2.20963	2.28792	2.45112
b1287	yciW	2.04936	1.59487	2.44998
b1288	fabI	2.62857	2.67655	2.86925
b1289	ycjD	7.00152	4.05519	8.93078
b1290	sapF	3.41669	2.60848	4.00961
b1291	sapD	4.51991	2.73573	5.06809
b1292	sapC	8.44837	3.62063	9.2434
b1293	sapB	5.2075	2.65808	6.19491
b1294	sapA	4.28484	2.33906	4.94354
b1295	ymjA	4.73104	2.88222	6.51012
b1296	puuP	2.56626	1.98553	2.93364
b1297	puuA	1.78164	1.36294	1.86931
b1298	puuD	2.16064	1.49371	2.27496
b1299	puuR	2.42852	1.5965	2.52016
b1300	puuC	4.96208	3.21431	5.74838
b1301	puuB	4.624	2.32649	4.9048
b1302	puuE	5.90991	2.17787	7.7457
b1303	pspF	5.86456	3.2389	6.32393
b1304	pspA	10.0456	2.56183	14.083
b1305	pspB	9.76427	2.63932	8.54122
b1306	pspC	9.57217	2.94006	8.56847
b1307	pspD	11.3632	3.06428	9.19479
b1308	pspE	7.24399	3.34965	10.2041
b1310	ycjN	27.2436	4.3891	24.5464
b1311	ycjO	23.4543	5.33669	24.2527
b1312	ycjP	20.2486	5.79545	16.509
b1313	ycjQ	14.1336	5.03966	12.8729
b1314	ycjR	9.86663	4.27919	9.03677
b1315	ycjS	9.29635	3.28184	9.81905
b1316	ycjT	26.9943	5.60631	20.6376
b1317	ycjU	53.1603	11.2707	65.3365
b1321	ycjX	4.08337	2.18313	4.4318
b1322	ycjF	4.25212	2.76813	4.85172
b1323	tyrR	2.98487	2.05929	3.32269
b1324	tpx	5.27767	2.86223	6.55866
b1325	ycjG	2.8591	1.99631	3.28081
b1326	mpaA	2.48583	1.83253	2.92844
b1327	ycjY	7.09517	3.89105	6.67621
b1329	mppA	5.18832	2.89159	5.30411
b1332	ynaJ	3.69196	2.38372	4.30194
b1333	uspE	2.99356	3.45731	3.56183
b1334	fnr	2.27353	1.79211	2.64001
b1336	abgT	13.5949	8.27306	20.3716
b1337	abgB	6.91195	4.32045	8.33678
b1338	abgA	5.51602	3.58991	6.66362
b1339	abgR	6.87453	3.82392	8.6422
b1340	ydaL	5.07832	2.96309	6.38392
b1341	ydaM	3.29671	2.48196	3.9111
b1342	ydaN	3.58132	2.2793	3.93195
b1343	dbpA	4.75019	2.71028	5.64404
b1344	ttcA	4.32129	3.06623	4.74978
b1345	intR	32.8107	15.0161	16.5851
b1346	ydaQ	50.3375	35.1654	24.4741
b1348	ralR	57.8404	26.7834	19.3162
b1349	recT	7.61883	4.48822	6.84777
b1350	recE	7.78158	5.50152	6.16398
b1351	racC	34.5829	18.1006	11.4191
b1352	kilR	65.1257	63.6992	25.371
b1355	ydaG	8.99778	8.79943	6.07095
b1357	ydaS	22.8948	10.53	13.8273
b1358	ydaT	17.181	8.51241	9.6758
b1359	ydaU	12.8301	6.34173	7.69968
b1360	ydaV	11.8713	7.09183	7.7953
b1361	ydaW	10.3526	5.36537	8.26111
b1362	rzpR	22.185	7.91614	18.3234
b1363	trkG	11.5733	6.80701	8.90959
b1365	ynaK	15.2612	9.59137	10.297
b1366	ydaY	14.7891	9.52698	13.067
b1370	insH_5	4.51183	2.66403	4.04303
b1372	stfR	13.548	5.67556	15.317
b1373	tfaR	9.40213	4.86413	9.98396
b1376	uspF	4.49872	2.80204	5.60289
b1378	ydbK	2.48226	1.8012	2.59368
b1379	hslJ	3.85952	2.43001	4.60281
b1380	ldhA	3.97683	2.39555	4.4825
b1381	ydbH	10.8077	3.84279	12.7259
b1382	ynbE	10.8466	4.67605	9.61267
b1383	ydbL	5.84594	3.08643	5.42519
b1384	feaR	2.92941	2.08917	3.77564
b1385	feaB	4.36891	2.94359	5.15969
b1386	tynA	10.1817	5.51803	11.6424
b1387	paaZ	22.9101	10.4223	23.1821
b1388	paaA	12.6739	8.17198	16.615
b1389	paaB	12.1116	7.60028	12.1554
b1390	paaC	8.14874	4.93291	9.93012
b1391	paaD	6.39473	3.95424	8.11084
b1392	paaE	12.5302	5.99331	15.0049
b1393	paaF	10.3954	5.35762	11.9769
b1394	paaG	15.0792	5.9585	17.3402
b1395	paaH	11.9503	4.52575	12.7219
b1396	paaI	43.5427	9.1791	34.0751
b1397	paaJ	5.00898	2.82459	5.73337
b1398	paaK	2.8746	2.34113	3.20638
b1399	paaX	2.77362	2.21406	3.07677
b1400	paaY	2.71456	2.19821	2.9978
b1406	ydbC	3.05486	2.3268	3.84005
b1407	ydbD	18.2085	7.65445	12.4169
b1411	ynbD	10.1543	4.24284	9.24594
b1412	azoR	3.55756	2.32555	4.08221
b1413	hrpA	4.22133	2.81875	4.58906
b1414	ydcF	3.8621	2.45021	4.23772
b1415	aldA	2.11811	1.37785	2.06024
b1418	cybB	3.73565	2.34403	3.66027
b1419	ydcA	8.77889	4.83399	11.5226
b1421	trg	3.95004	2.73115	2.29717
b1422	ydcI	8.16959	4.10921	6.23663
b1423	ydcJ	3.13947	2.27071	4.23065
b1424	opgD	3.32802	2.75457	3.71539
b1427	rimL	6.01092	3.3617	6.71476
b1428	ydcK	6.72785	3.72507	7.19455
b1429	tehA	5.58139	3.59761	6.19883
b1430	tehB	3.64057	2.84421	3.93713
b1431	ydcL	3.28372	2.19485	3.56567
b1432	insQ	8.0386	4.32072	10.3768
b1435	ydcP	3.62395	2.55277	3.91993
b1436	yncJ	19.6727	5.82113	22.1213
b1438	hicB	4.71374	2.62146	5.35694
b1439	ydcR	7.49337	3.41155	8.1582
b1440	ydcS	2.24027	1.7545	2.46819
b1441	ydcT	2.47287	2.23624	2.96513
b1442	ydcU	2.9919	2.613	3.63443
b1445	ydcX	23.5826	9.53251	21.4539
b1447	ydcZ	5.93758	2.94207	6.79945
b1448	yncA	2.78434	1.83216	3.39448
b1449	yncB	3.52008	2.26496	4.33563
b1450	mcbR	8.34867	3.89844	7.83441
b1452	yncE	2.44101	2.99225	2.75327
b1453	ansP	10.9742	5.06912	11.6355
b1460	ydcC	52.3662	13.8657	25.1032
b1461	pptA	10.779	5.72004	13.2361
b1462	yddH	8.37935	3.6111	12.4581
b1463	nhoA	5.49301	2.80324	6.89343
b1464	yddE	4.07442	2.66846	4.98245
b1465	narV	10.2656	4.18401	12.5526
b1466	narW	7.52424	3.22696	7.8201
b1467	narY	9.08748	3.16453	8.87092
b1468	narZ	5.50234	2.42629	6.08682
b1473	yddG	7.14166	4.50658	8.48359
b1474	fdnG	23.8101	6.47546	19.5957
b1475	fdnH	15.142	5.99464	14.4133
b1476	fdnI	24.8526	9.06459	21.0094
b1477	yddM	11.3029	5.04118	17.2974
b1479	maeA	2.11036	2.98263	2.33868
b1482	osmC	6.18445	2.17533	8.65824
b1483	ddpF	4.38125	2.59373	5.25123
b1484	ddpD	4.52572	2.5056	4.94078
b1485	ddpC	4.6914	2.57993	6.07668
b1486	ddpB	6.42873	3.39613	8.22968
b1487	ddpA	3.27795	2.35141	3.82074
b1488	ddpX	3.4905	2.20474	4.40638
b1489	dosP	6.2968	3.89487	6.99418
b1490	dosC	4.45886	2.40636	3.81595
b1491	yddW	7.03987	2.79932	7.76407
b1492	gadC	10.7615	7.92323	14.4778
b1493	gadB	5.28066	3.54048	6.39734
b1494	pqqL	6.14484	3.82308	7.07107
b1495	yddB	5.36037	2.87182	5.74587
b1496	yddA	20.8149	5.07561	22.5834
b1501	ydeP	8.49066	3.67493	8.95912
b1507	hipA	5.19077	2.95731	5.11322
b1508	hipB	6.31479	3.26185	6.47016
b1509	ydeU	6.27802	3.58821	7.21928
b1510	ydeK	6.86503	3.00227	6.61133
b1511	lsrK	3.30216	2.38072	4.10239
b1512	lsrR	3.23577	2.07634	4.04309
b1513	lsrA	5.90286	3.04567	9.5514
b1514	lsrC	4.06561	2.46078	5.77763
b1515	lsrD	14.278	4.62157	21.7573
b1516	lsrB	4.35559	3.59659	5.18259
b1517	lsrF	3.88032	2.80283	4.44142
b1518	lsrG	4.94296	3.19648	5.41271
b1519	tam	3.6539	2.2612	4.29219
b1520	yneE	18.8403	5.46813	23.8244
b1521	uxaB	8.41086	5.21332	11.295
b1522	yneF	17.5609	7.39072	18.0522
b1523	yneG	5.5033	3.23914	6.49736
b1524	yneH	4.28353	2.75711	5.11978
b1525	sad	3.50253	2.33465	3.94064
b1526	yneJ	9.23317	4.2872	12.4771
b1529	marC	6.09644	3.27296	8.1717
b1531	marA	5.32629	2.89094	5.94738
b1532	marB	5.65449	3.16686	6.45327
b1533	eamA	2.84832	2.03556	3.09435
b1534	ydeE	7.02338	3.5489	7.41034
b1535	ydeH	8.80968	2.12101	6.87823
b1536	ydeI	17.8882	4.25134	12.8487
b1537	ydeJ	16.4928	4.67581	15.6014
b1538	dcp	2.9266	2.3217	3.35489
b1539	ydfG	2.50789	2.05571	2.84543
b1540	ydfH	4.68345	3.19524	5.6775
b1541	ydfZ	17.249	7.88345	21.539
b1542	ydfI	23.8119	9.05295	22.8404
b1545	pinQ	15.9553	5.98632	14.4183
b1548	nohQ	15.6415	6.77469	20.2265
b1554	arrQ	44.0324	17.4176	32.4397
b1555	ydfR	41.7939	10.7636	41.8195
b1558	cspF	33.0331	7.07692	22.0029
b1559	quuQ	24.1802	10.8472	24.4563
b1561	rem	31.2991	12.2735	28.8591
b1562	hokD	6.61824	3.35498	7.63423
b1563	relE	5.38493	2.72391	5.72078
b1564	relB	4.92049	2.60239	5.26868
b1565	ydfV	6.4272	3.71445	6.7587
b1566	flxA	11.0298	4.47651	4.56915
b1573	ydfC	16.9004	8.20997	16.7362
b1577	ydfE	10.1002	11.1505	6.53619
b1578	insD	2.39056	2.07605	2.54661
b1579	intQ	37.8258	10.5315	26.8539
b1580	rspB	7.48537	2.95332	7.12992
b1581	rspA	7.81291	3.07877	8.45062
b1582	ynfA	6.91293	3.34181	8.03615
b1583	ynfB	2.35284	1.70722	2.40211
b1584	speG	2.57924	1.79781	2.50852
b1586	ynfD	7.43009	4.5838	8.65464
b1587	ynfE	21.2644	6.40523	22.5016
b1588	ynfF	7.61926	4.27429	9.25212
b1589	ynfG	14.2973	5.21826	15.5853
b1590	ynfH	6.71322	3.23839	7.36525
b1591	dmsD	6.78695	3.77033	8.19707
b1593	ynfK	4.81737	3.02765	5.70024
b1594	dgsA	2.76321	1.86054	3.13988
b1595	ynfL	8.43451	3.82064	9.90607
b1596	ynfM	9.11395	5.04714	11.7588
b1598	ydgD	6.09001	3.43344	7.92268
b1601	tqsA	13.8278	4.92543	14.5285
b1602	pntB	3.69353	5.71333	5.17562
b1603	pntA	3.36986	5.19193	5.10278
b1604	ydgH	2.83616	2.48147	3.50342
b1605	ydgI	7.27808	3.74964	8.62836
b1606	folM	3.61641	2.65138	4.33608
b1607	ydgC	6.79766	3.51261	7.32113
b1608	rstA	2.74097	1.92758	3.2646
b1609	rstB	5.02887	3.15722	6.46765
b1610	tus	4.27526	2.60733	5.07761
b1611	fumC	4.19358	2.88917	4.53314
b1612	fumA	2.97329	3.92688	3.65598
b1613	manA	2.69405	1.81062	2.72659
b1614	ydgA	2.89586	1.9428	2.89437
b1615	uidC	18.1091	11.0848	28.1848
b1616	uidB	5.60597	5.43541	9.94021
b1617	uidA	4.48528	4.26293	6.11716
b1618	uidR	3.78486	2.35532	4.55267
b1619	hdhA	5.025	3.19272	6.30547
b1620	malI	6.90819	4.00433	7.9852
b1621	malX	3.86414	3.22731	4.76733
b1622	malY	3.39666	2.00277	3.79113
b1623	add	2.48975	2.03386	2.7623
b1624	ydgJ	2.24982	1.84104	2.56069
b1627	rsxA	5.67054	3.87462	6.67083
b1628	rsxB	5.03536	3.86945	5.21168
b1629	rsxC	11.0703	4.73098	10.6209
b1630	rsxD	7.3978	4.63688	9.34638
b1631	rsxG	7.33931	4.5993	8.38484
b1632	rsxE	5.85874	5.06136	7.02448
b1634	dtpA	7.73197	4.88839	8.05811
b1635	gst	3.22364	1.94748	3.60529
b1636	pdxY	4.9525	2.62101	5.49888
b1637	tyrS	2.54558	2.27199	2.72504
b1638	pdxH	2.372	1.99309	2.55821
b1639	mliC	9.91904	3.43959	9.13032
b1640	anmK	3.06793	1.9779	3.52617
b1641	slyB	3.58584	3.3423	4.57783
b1642	slyA	5.51283	3.25373	5.78174
b1643	ydhI	15.529	6.4703	14.5594
b1646	sodC	5.1892	3.63669	6.677
b1647	ydhF	2.1854	1.75699	2.40525
b1648	ydhL	20.4107	5.84407	21.9678
b1650	nemA	5.11004	3.28828	5.6533
b1651	gloA	3.05578	2.38958	3.51141
b1652	rnt	6.29517	3.60935	6.74923
b1653	lhr	6.62377	3.8502	8.65711
b1654	grxD	3.73323	2.6973	4.09291
b1655	ydhO	5.94474	3.54144	6.65751
b1658	purR	2.92442	2.09655	3.61109
b1659	ydhB	6.91342	3.5025	8.97561
b1661	cfa	2.8192	2.0246	3.17521
b1662	ribC	4.5065	2.68939	4.48193
b1663	mdtK	3.33744	2.69293	3.86198
b1664	ydhQ	2.48789	2.27883	2.61846
b1667	ydhR	8.44572	4.47214	11.2956
b1668	ydhS	4.72957	2.34963	4.73634
b1669	ydhT	8.70466	3.92713	10.1998
b1670	ydhU	6.83887	3.06775	7.58099
b1671	ydhX	9.44439	3.41699	9.60536
b1672	ydhW	9.22884	3.19829	9.80576
b1673	ydhV	18.2432	4.13047	11.7387
b1675	ydhZ	30.9127	11.2571	26.8746
b1676	pykF	3.16051	2.64592	3.44072
b1678	ynhG	4.33375	2.98249	4.10873
b1679	sufE	4.05236	2.78735	4.01698
b1680	sufS	3.14103	2.15742	3.39675
b1681	sufD	2.86381	2.08672	3.18637
b1683	sufB	2.41706	1.83896	2.69048
b1684	sufA	3.31352	2.11132	3.75278
b1686	ydiI	3.55022	2.34875	4.09105
b1687	ydiJ	1.82028	1.46275	1.92027
b1688	ydiK	2.81855	2.20012	3.15618
b1691	ydiN	21.2915	9.17413	21.9536
b1692	ydiB	16.0041	9.1983	15.5978
b1693	aroD	2.84791	2.22518	3.12521
b1694	ydiF	14.8685	8.90637	14.7586
b1695	ydiO	13.6261	8.84457	15.9271
b1696	ydiP	11.3413	3.75402	8.72571
b1697	ydiQ	16.358	7.61076	22.7649
b1698	ydiR	9.35653	4.95303	11.7975
b1699	ydiS	12.4981	4.98579	13.529
b1700	ydiT	18.7906	5.49318	19.1451
b1701	fadK	15.188	6.44829	15.8797
b1702	ppsA	1.93307	2.23419	2.06913
b1703	ppsR	3.01077	2.08346	3.22333
b1704	aroH	4.43184	2.56336	4.6859
b1705	ydiE	18.2384	6.79816	18.1785
b1706	ydiU	6.51892	2.97221	7.39792
b1707	ydiV	23.3485	5.68203	16.7884
b1708	nlpC	3.69519	2.12209	4.27144
b1709	btuD	2.98718	2.16163	3.38103
b1710	btuE	2.59191	1.9669	2.80627
b1711	btuC	5.9862	2.78547	7.24858
b1712	ihfA	7.74037	4.38083	8.12342
b1713	pheT	2.60599	2.71907	2.5941
b1714	pheS	2.31777	2.7121	2.39022
b1716	rplT	5.37675	3.70633	5.98401
b1717	rpmI	6.87796	5.89166	5.72736
b1718	infC	2.51874	3.44948	2.70684
b1719	thrS	2.39631	3.91836	2.45349
b1723	pfkB	7.39525	3.18901	10.905
b1724	ydiZ	5.84038	2.50207	7.05094
b1725	yniA	3.85222	2.65082	4.3278
b1727	yniC	3.02709	2.24244	3.48008
b1729	ydjN	2.09873	1.99682	2.3407
b1731	cedA	28.0225	8.47509	27.1078
b1732	katE	4.66723	3.03803	5.46882
b1733	chbG	3.19639	2.22608	3.72158
b1734	chbF	9.16188	4.5935	8.82881
b1735	chbR	6.87984	3.12961	5.80101
b1736	chbA	7.45219	2.85576	6.60655
b1737	chbC	6.75895	3.26607	7.34353
b1738	chbB	5.81819	2.64175	6.00839
b1739	osmE	4.3548	2.61261	5.29612
b1740	nadE	2.48159	1.83711	2.51805
b1742	ves	6.61828	3.58134	3.6337
b1743	spy	12.5314	5.47701	16.6732
b1744	astE	5.11838	2.98308	5.91027
b1745	astB	4.76218	2.72728	5.39491
b1746	astD	4.70587	2.86064	5.29517
b1747	astA	3.80451	2.58959	4.34269
b1748	astC	2.99073	2.28918	3.32514
b1749	xthA	3.16645	2.45789	4.13202
b1750	ydjX	14.1969	5.55744	12.844
b1751	ydjY	8.54895	4.1804	8.43802
b1752	ydjZ	8.63679	3.67402	9.68493
b1753	ynjA	8.59221	3.86793	9.86413
b1754	ynjB	6.94482	3.27111	7.7885
b1755	ynjC	16.9431	6.23	18.0893
b1756	ynjD	15.5272	5.84937	18.0026
b1757	ynjE	4.06812	3.34075	5.24957
b1759	nudG	7.81316	4.7058	5.07208
b1760	ynjH	6.71341	3.95946	4.28611
b1761	gdhA	2.4048	2.63006	3.06722
b1762	ynjI	34.0187	7.60603	31.5862
b1763	topB	2.80196	1.99573	3.16742
b1764	selD	2.67448	2.01322	2.81928
b1765	ydjA	2.34823	1.93626	2.55593
b1766	sppA	4.30036	2.76844	5.08649
b1767	ansA	2.73348	2.12326	3.16241
b1768	pncA	3.77655	2.98828	4.34815
b1769	ydjE	20.1606	10.5376	17.4273
b1770	ydjF	16.7513	7.51938	17.063
b1771	ydjG	12.4122	5.98858	11.8191
b1772	ydjH	11.954	6.52269	11.2835
b1773	ydjI	7.21601	4.51069	8.3057
b1774	ydjJ	7.22094	4.13175	7.28485
b1775	ydjK	7.91485	3.74952	8.89914
b1776	ydjL	4.49845	2.85156	4.90657
b1777	yeaC	2.79146	1.96129	2.89332
b1778	msrB	2.09713	1.60685	2.18213
b1779	gapA	2.61464	4.35175	3.58372
b1780	yeaD	3.86121	4.24022	4.93114
b1781	yeaE	5.6749	4.00158	7.28395
b1782	mipA	2.78005	3.92724	3.14768
b1783	yeaG	3.71901	1.82092	3.78691
b1784	yeaH	4.35078	2.52259	5.30599
b1787	yeaK	4.89709	3.09553	5.1653
b1788	yoaI	7.21403	3.50675	7.33174
b1791	yeaN	10.1942	5.39641	12.7719
b1792	yeaO	6.29545	3.30455	7.47036
b1793	yoaF	14.8487	6.31111	17.2013
b1794	yeaP	4.66776	2.65868	5.10526
b1795	yeaQ	9.51267	3.63583	12.0129
b1798	leuE	26.1265	8.13786	30.9791
b1799	dmlR	2.95481	1.93383	3.62982
b1800	dmlA	5.83018	4.00244	7.64451
b1801	yeaV	22.341	7.37327	21.2565
b1802	yeaW	11.2753	5.32961	14.1285
b1803	yeaX	12.8772	5.9183	15.4117
b1804	rnd	5.31527	3.02873	6.11429
b1805	fadD	3.02142	2.27396	3.61516
b1806	yeaY	4.71046	3.39064	5.3618
b1807	yeaZ	5.25835	3.14411	5.40959
b1808	yoaA	7.76054	3.56331	9.23658
b1809	yoaB	3.87931	2.85951	4.31997
b1810	yoaC	9.03554	3.98855	9.02053
b1811	yoaH	7.46011	4.19741	9.48511
b1812	pabB	4.09083	2.83124	5.10913
b1813	nudL	5.33962	3.11915	6.46952
b1814	sdaA	5.40301	3.38931	6.31948
b1815	adrB	8.58134	3.36244	11.0855
b1816	yoaE	3.41546	2.37112	3.72668
b1817	manX	5.58647	11.312	9.95202
b1818	manY	6.96394	15.9365	12.4008
b1819	manZ	6.32302	13.2496	10.759
b1820	yobD	6.60544	4.24707	6.17604
b1821	yebN	23.1977	5.78964	24.9213
b1822	rlmA	6.69481	4.11819	7.64955
b1823	cspC	3.26824	2.09494	3.86237
b1824	yobF	4.39169	1.99783	5.03892
b1826	mgrB	7.9378	4.99303	9.89648
b1827	kdgR	3.4807	2.17451	3.68514
b1828	yebQ	15.9415	7.70781	18.0522
b1829	htpX	2.19703	2.15064	2.41297
b1830	prc	2.58622	2.13674	2.6486
b1831	proQ	2.0858	1.9874	2.20461
b1832	yebR	2.77788	1.87548	3.20098
b1833	yebS	10.1408	3.80719	12.1331
b1834	yebT	4.32933	2.75684	5.48557
b1835	rsmF	7.03185	3.70971	7.17382
b1836	yebV	4.89553	2.06676	6.43931
b1837	yebW	4.41729	2.301	5.41107
b1838	pphA	11.4036	4.69959	11.6945
b1839	yebY	4.00306	2.58338	4.54221
b1840	yebZ	2.24031	1.8344	2.41339
b1841	yobA	5.6516	2.9748	6.28046
b1842	holE	4.75633	2.83158	5.31919
b1843	yobB	6.03082	2.94872	6.66521
b1844	exoX	2.65976	1.86385	2.94146
b1845	ptrB	4.72052	2.60456	5.59661
b1846	yebE	5.23834	2.57175	6.10112
b1847	yebF	3.56273	2.56005	4.19035
b1848	yebG	3.67075	2.58972	3.70816
b1849	purT	2.57377	1.82154	3.10013
b1850	eda	3.71028	4.02008	4.80053
b1851	edd	4.25324	3.11589	4.7791
b1852	zwf	3.12584	2.46847	3.50729
b1853	yebK	2.71312	2.08718	3.03982
b1854	pykA	2.73789	3.70386	2.94729
b1855	lpxM	4.11415	2.49069	4.89645
b1856	yebA	3.63202	2.13277	4.34789
b1857	znuA	3.63459	2.93313	4.3675
b1858	znuC	6.62802	3.04024	7.40089
b1859	znuB	4.09216	2.63085	5.12013
b1860	ruvB	3.35464	2.19966	3.80802
b1861	ruvA	3.79416	2.41786	4.68601
b1863	ruvC	8.69058	4.45413	9.98384
b1864	yebC	2.8921	2.82757	2.92051
b1865	nudB	3.12363	3.0063	3.15768
b1866	aspS	2.23454	2.73575	2.50606
b1867	yecD	2.09767	1.71645	2.32574
b1868	yecE	3.5241	2.26765	4.0861
b1869	yecN	5.14176	3.70522	6.48895
b1870	cmoA	3.45093	2.25466	3.81861
b1871	cmoB	3.65694	2.31778	4.08914
b1872	torZ	8.02483	4.00268	7.90929
b1873	torY	16.9736	7.62625	21.453
b1874	cutC	4.57541	3.13468	6.3149
b1875	yecM	4.36362	2.35086	4.80679
b1876	argS	3.1146	2.49834	3.57949
b1877	yecT	15.087	19.4859	23.8276
b1878	flhE	2.64099	3.67733	3.73308
b1879	flhA	2.05877	2.41664	2.40052
b1880	flhB	2.20229	2.57696	2.79508
b1883	cheB	6.09275	3.57767	3.01156
b1884	cheR	6.7461	3.66265	2.89474
b1885	tap	3.18489	2.09636	2.26635
b1886	tar	2.94216	1.75715	2.4555
b1887	cheW	4.5558	3.19565	4.0229
b1888	cheA	3.18597	3.12838	2.67277
b1889	motB	3.88771	2.57259	2.24816
b1890	motA	3.12439	2.26187	2.16719
b1891	flhC	1.86951	1.93091	1.98989
b1892	flhD	1.85228	1.95414	1.91605
b1900	araG	5.37996	4.15734	6.30755
b1901	araF	6.34638	3.45204	8.83873
b1905	ftnA	3.62304	3.66255	4.39845
b1908	yecA	2.83891	2.17055	3.07173
b1912	pgsA	3.12166	2.44027	4.05795
b1913	uvrC	4.54494	2.74109	4.91538
b1914	uvrY	2.32561	2.18884	2.65781
b1916	sdiA	6.15418	4.27867	6.0419
b1917	yecC	3.92605	3.37566	4.75932
b1918	yecS	2.51615	2.22297	2.65408
b1919	dcyD	2.38089	2.02051	2.41539
b1920	fliY	2.30539	2.12735	2.85263
b1921	fliZ	1.8581	1.65931	2.28386
b1922	fliA	1.70462	1.86397	1.95238
b1923	fliC	6.65069	5.90527	20.9293
b1924	fliD	1.98273	1.99812	2.1905
b1925	fliS	1.97045	2.0446	2.139
b1926	fliT	2.39396	2.87763	2.45182
b1927	amyA	2.81947	2.42809	3.17227
b1928	yedD	2.65764	2.33837	3.2384
b1929	yedE	2.7106	3.20706	2.80837
b1930	yedF	3.29556	3.68164	3.64986
b1931	yedK	6.07732	7.99312	8.60899
b1932	yedL	10.1088	6.11228	11.9028
b1938	fliF	2.09242	2.29186	2.54361
b1939	fliG	1.88558	1.89522	2.00038
b1940	fliH	1.75127	1.77767	1.86968
b1941	fliI	2.09681	2.25398	2.43881
b1942	fliJ	2.08708	2.33286	2.37543
b1943	fliK	1.90278	1.94245	1.9808
b1944	fliL	1.72821	2.02981	2.14229
b1945	fliM	1.76568	2.02008	2.05819
b1946	fliN	1.85977	2.33007	2.24536
b1947	fliO	2.02914	2.64511	2.60099
b1948	fliP	3.904	5.46697	5.22488
b1949	fliQ	2.86283	3.60716	3.55102
b1950	fliR	4.56216	8.14206	8.84684
b1951	rcsA	14.504	9.54873	16.2094
b1952	dsrB	13.8787	6.15349	15.6621
b1953	yodD	6.75562	2.71995	8.21888
b1955	yedP	4.7769	2.28203	5.49788
b1956	yedQ	5.89306	2.89644	7.44796
b1957	yodC	5.69979	2.73648	6.24556
b1958	yedI	7.18891	2.92712	7.47067
b1960	vsr	12.0579	5.05238	13.7692
b1961	dcm	4.19717	2.44836	4.88893
b1962	yedJ	6.37566	2.94983	7.05829
b1963	yedR	11.1287	2.92953	9.53371
b1967	hchA	12.476	4.05257	16.3227
b1970	hiuH	23.5781	9.85859	25.9884
b1971	yedY	5.51919	2.94809	6.97008
b1972	yedZ	5.37362	3.06407	6.35953
b1973	zinT	47.8057	20.6761	27.8461
b1974	yodB	59.753	13.3028	34.2583
b1976	mtfA	1.80009	1.51875	1.97786
b1978	yeeJ	14.6796	5.47944	14.695
b1981	shiA	3.78229	2.69339	4.20025
b1982	amn	2.21243	1.93314	2.38877
b1983	yeeN	8.82035	5.45618	5.82989
b1985	yeeO	9.25924	4.73566	10.6999
b1988	nac	14.5283	5.63764	13.8713
b1990	erfK	7.51492	3.00756	8.18167
b1991	cobT	3.25086	2.26775	3.83771
b1992	cobS	3.30977	2.33644	3.72389
b1993	cobU	6.42272	2.99524	6.93717
b1994	insH_6	2.20295	2.04766	2.16656
b1999	yeeP	13.8341	8.28528	12.3619
b2002	yeeS	8.82394	7.35553	10.2757
b2003	yeeT	11.5093	4.83284	13.4533
b2004	yeeU	15.5193	5.37245	19.0441
b2007	yeeX	3.29353	3.50493	4.05964
b2008	yeeA	4.04237	2.8712	4.42416
b2009	sbmC	3.24351	2.13024	3.65151
b2010	dacD	23.17	8.02843	20.4886
b2011	sbcB	5.05061	2.69702	5.50995
b2012	yeeD	2.35009	1.90171	2.69245
b2013	yeeE	2.2098	1.86284	2.49379
b2015	yeeY	8.89652	3.68225	9.60412
b2016	yeeZ	2.32835	1.80042	2.46525
b2017	yefM	3.81377	2.31959	3.70098
b2019	hisG	1.98969	1.88377	2.03422
b2020	hisD	1.98341	1.87126	1.95634
b2021	hisC	2.06464	2.05366	2.10387
b2022	hisB	2.05832	2.29868	2.12069
b2023	hisH	2.18239	2.40438	2.26735
b2024	hisA	2.21434	2.63372	2.2926
b2025	hisF	2.26861	2.87392	2.4216
b2026	hisI	2.77102	3.59058	2.94074
b2027	cld	2.60299	2.25066	2.8063
b2028	ugd	42.5478	7.91157	24.5367
b2029	gnd	2.64547	3.03856	2.76636
b2037	rfbX	11.0521	4.44785	5.60089
b2038	rfbC	5.21226	2.87686	3.38078
b2039	rfbA	3.25626	2.21888	2.64158
b2040	rfbD	2.90053	2.33751	2.70432
b2041	rfbB	3.01956	2.2294	2.71815
b2042	galF	2.52895	2.32547	2.77136
b2043	wcaM	34.1902	28.3696	28.9218
b2057	wcaC	21.4811	6.36746	17.4638
b2058	wcaB	18.5885	7.96949	20.5665
b2059	wcaA	16.4073	5.64553	16.2076
b2060	wzc	31.6151	7.83691	28.2985
b2063	yegH	3.56679	2.37443	3.62112
b2064	asmA	4.85078	2.84016	5.40858
b2065	dcd	2.3167	2.25431	2.47538
b2066	udk	4.60346	3.55419	5.36807
b2067	yegE	6.32579	3.50916	7.37493
b2068	alkA	6.00031	2.92732	7.65019
b2069	yegD	10.1541	8.04581	12.1914
b2075	mdtB	7.97763	4.34128	8.18951
b2076	mdtC	15.302	5.90005	14.5889
b2077	mdtD	11.6376	4.63847	12.8978
b2078	baeS	19.6152	7.96277	21.9226
b2079	baeR	3.27096	2.22966	4.08817
b2080	yegP	8.27541	3.50385	11.4969
b2081	yegQ	2.93955	3.92826	3.48447
b2083	yegZ	14.0936	5.10468	12.5484
b2085	yegR	27.805	7.13743	22.2339
b2086	yegS	5.05092	2.78723	6.18548
b2091	gatD	2.00985	1.46308	1.92798
b2093	gatB	6.99634	7.99731	13.2579
b2094	gatA	2.20095	3.56945	3.58939
b2095	gatZ	2.48708	4.57492	4.35684
b2096	gatY	1.57704	1.48069	1.66553
b2097	fbaB	7.21832	8.46283	10.2917
b2098	yegT	5.21668	3.57139	6.20882
b2099	yegU	8.20305	4.95964	9.15972
b2100	yegV	4.90967	3.29633	5.70049
b2101	yegW	5.2388	3.22679	6.20504
b2103	thiD	9.44252	6.4797	10.7818
b2104	thiM	10.0669	5.84055	13.5448
b2106	rcnA	12.6422	5.67893	15.1793
b2107	yohN	19.624	8.96391	19.5265
b2109	yehB	45.236	15.448	34.7992
b2112	yehE	10.3405	3.45396	10.1452
b2113	mrp	2.47643	1.96423	2.6767
b2114	metG	2.10731	1.97254	2.24498
b2121	yehP	19.4784	5.57175	20.7003
b2122	yehQ	25.699	10.0305	24.3854
b2124	yehS	6.68025	3.47082	7.00536
b2125	yehT	3.82189	2.28812	3.56342
b2126	yehU	4.04247	2.35032	4.72351
b2127	mlrA	4.44518	2.22363	6.65092
b2128	yehW	5.13461	2.96028	7.06292
b2129	yehX	5.4926	2.57434	6.294
b2130	yehY	5.35382	2.92653	7.01846
b2131	osmF	4.4771	2.28525	5.47723
b2132	bglX	2.66317	1.95825	2.74567
b2133	dld	2.10369	2.0356	2.41639
b2134	pbpG	4.09823	2.94031	4.82925
b2135	yohC	3.44699	3.35079	4.02029
b2136	yohD	3.95119	2.27688	5.24762
b2137	yohF	5.438	2.6082	6.64207
b2140	dusC	5.92005	4.29837	7.13489
b2141	yohJ	22.6086	5.13582	21.7422
b2142	yohK	6.37481	3.17221	7.76226
b2143	cdd	5.07258	3.4412	6.23594
b2145	yeiS	30.8568	9.34367	24.8555
b2146	yeiT	5.76912	2.80567	6.49991
b2147	yeiA	3.24659	2.41406	3.99818
b2148	mglC	2.74056	3.11223	3.08544
b2149	mglA	2.48427	3.00652	3.09332
b2150	mglB	4.40661	3.27423	6.67652
b2151	galS	3.57718	2.92599	5.38515
b2152	yeiB	5.1544	3.10191	7.10529
b2153	folE	2.16875	1.83085	2.53801
b2154	yeiG	4.32244	3.53927	6.00951
b2155	cirA	3.38844	3.08049	3.41703
b2156	lysP	2.51121	2.72907	2.93392
b2157	yeiE	5.7603	2.93171	6.78261
b2158	yeiH	6.26798	3.69453	8.06871
b2159	nfo	2.91065	2.0297	3.15855
b2160	yeiI	3.13425	2.10916	3.47613
b2161	nupX	15.9739	6.28875	18.9249
b2162	rihB	23.2392	8.72633	27.3524
b2164	psuT	6.4449	3.15397	6.55009
b2165	psuG	3.86426	2.60424	4.03535
b2166	psuK	4.41043	2.36135	4.49231
b2167	fruA	3.71506	2.85961	3.77691
b2168	fruK	2.6465	2.18158	2.80623
b2169	fruB	4.02819	2.46063	4.19345
b2170	setB	28.788	9.98106	26.7585
b2171	yeiP	3.43063	2.62171	3.67077
b2172	yeiQ	3.46002	2.84416	4.24426
b2174	lpxT	13.04	6.4354	13.5681
b2175	spr	3.37025	2.13648	3.70775
b2176	rtn	11.0966	4.10769	11.512
b2177	yejA	10.0474	2.98894	10.9428
b2178	yejB	11.7373	2.8735	12.6823
b2179	yejE	8.79926	2.72416	9.12728
b2180	yejF	5.22159	2.44999	5.61996
b2182	bcr	5.17206	3.13058	5.96764
b2183	rsuA	2.91702	2.19105	3.46816
b2184	yejH	5.37844	3.18877	7.03581
b2185	rplY	4.59143	3.3427	4.9756
b2186	yejK	3.52408	2.80779	4.12504
b2187	yejL	3.29844	2.3453	3.89453
b2188	yejM	3.82433	2.31786	4.54144
b2190	yejO	7.05144	3.71076	7.39007
b2193	narP	3.38214	2.9346	4.30652
b2194	ccmH	7.77772	4.10855	8.50778
b2195	ccmG	6.65454	3.90808	7.47861
b2196	ccmF	6.20846	3.58943	7.0887
b2197	ccmE	4.10492	3.07455	5.1464
b2198	ccmD	4.0531	3.1029	5.05993
b2199	ccmC	5.11065	3.79931	6.8435
b2200	ccmB	9.85652	3.98217	12.1309
b2201	ccmA	7.24788	3.46427	9.04255
b2202	napC	6.29706	3.5739	7.28129
b2203	napB	3.57961	2.41476	3.75208
b2204	napH	3.5962	2.55528	4.15156
b2205	napG	3.71251	2.52393	4.15777
b2206	napA	2.65447	2.05628	2.93569
b2207	napD	8.64516	3.57233	11.391
b2208	napF	3.94369	2.43236	5.41673
b2209	eco	6.18944	3.46869	7.71809
b2210	mqo	3.4383	2.47475	3.99657
b2211	yojI	2.97301	2.39029	3.61777
b2212	alkB	10.3326	3.5989	12.2593
b2213	ada	8.13971	3.15801	9.44501
b2214	apbE	7.83045	3.2082	8.86396
b2215	ompC	20.2203	14.8083	25.1005
b2216	rcsD	4.34852	2.83474	4.84511
b2217	rcsB	2.06615	1.814	2.14562
b2218	rcsC	4.99813	3.1102	6.09792
b2219	atoS	5.27301	2.87325	6.42786
b2220	atoC	3.81498	2.59575	4.38057
b2221	atoD	31.8799	12.2204	27.8859
b2223	atoE	28.2926	14.3475	27.4178
b2224	atoB	17.0287	7.02726	19.9813
b2226	yfaQ	15.1099	8.55362	16.816
b2231	gyrA	2.86391	2.58988	3.0513
b2232	ubiG	2.34822	2.09289	2.76302
b2233	yfaL	4.91544	2.9711	5.9163
b2234	nrdA	2.01089	1.76277	2.1548
b2235	nrdB	2.5514	2.1381	2.68972
b2236	yfaE	5.22924	2.68373	6.11781
b2237	inaA	4.29285	2.397	5.13043
b2239	glpQ	4.65913	3.3097	5.53254
b2240	glpT	4.00257	4.57451	5.32809
b2243	glpC	17.0233	8.70153	22.3584
b2245	rhmA	10.4364	5.90607	12.6715
b2246	rhmT	10.1006	4.80138	13.9718
b2248	rhmR	7.87035	4.44254	9.95051
b2249	yfaY	2.93955	2.24516	3.37613
b2251	nudI	29.5079	9.71197	29.095
b2253	arnB	6.47011	2.23914	5.60919
b2254	arnC	6.08956	2.2037	5.07045
b2255	arnA	13.2992	3.13654	9.57831
b2256	arnD	15.4495	3.45621	13.2778
b2258	arnF	16.0648	5.97633	19.1161
b2259	pmrD	4.27942	3.05178	5.2807
b2260	menE	7.13553	4.86089	7.45571
b2261	menC	4.42745	3.05141	4.3496
b2262	menB	6.03446	3.26006	6.02698
b2263	menH	11.2832	4.36407	11.3595
b2264	menD	5.74879	2.87465	6.04962
b2265	menF	4.31046	2.23725	4.63209
b2266	elaB	5.64275	2.54156	7.79565
b2267	elaA	4.15479	2.74908	4.51027
b2270	yfbK	39.0315	5.69109	31.3078
b2272	yfbM	41.536	16.6393	26.3956
b2274	yfbO	14.5663	4.83288	10.4894
b2282	nuoH	3.2236	3.49219	2.78697
b2283	nuoG	2.67934	2.87509	2.56618
b2284	nuoF	2.25694	2.4185	2.20201
b2285	nuoE	2.11683	2.36235	2.07409
b2286	nuoC	2.06268	2.44808	2.1218
b2287	nuoB	2.22904	2.62724	2.30906
b2288	nuoA	2.0826	2.20737	2.14329
b2289	lrhA	2.45706	2.15627	2.71396
b2290	alaA	2.28529	1.71468	2.39919
b2291	yfbR	8.28117	4.31174	9.30029
b2292	yfbS	7.76613	2.39369	8.02723
b2293	yfbT	4.57369	2.91111	5.28789
b2294	yfbU	2.52083	2.146	2.93967
b2295	yfbV	4.2989	2.91569	4.81542
b2296	ackA	2.36166	2.78044	2.6255
b2297	pta	3.01657	2.99701	3.2662
b2299	yfcD	4.32359	2.85464	4.86823
b2300	yfcE	3.14121	2.5618	3.25812
b2301	yfcF	4.56121	2.70358	5.65372
b2302	yfcG	7.27496	3.00631	9.17923
b2303	folX	2.46778	1.77935	2.72966
b2304	yfcH	2.46084	1.82766	2.79609
b2305	yfcI	8.9211	3.76822	9.96633
b2306	hisP	2.73401	1.95556	2.96591
b2307	hisM	2.67293	1.98289	3.02257
b2308	hisQ	2.25802	1.83247	2.38099
b2309	hisJ	2.75497	1.71817	2.94293
b2310	argT	3.70079	2.33082	4.58005
b2311	ubiX	7.75747	3.86065	9.84017
b2312	purF	2.00449	1.62056	2.24947
b2313	cvpA	1.85058	1.59184	2.07401
b2314	dedD	2.90942	2.30845	3.36643
b2315	folC	2.7976	2.50093	3.03385
b2316	accD	2.26926	2.39248	2.33847
b2317	dedA	2.83544	3.08035	3.14018
b2318	truA	3.13003	2.90342	3.62643
b2319	usg	2.85986	2.6134	3.00682
b2320	pdxB	2.53155	2.00013	2.70611
b2321	flk	4.76149	3.44767	5.71445
b2322	yfcJ	7.93208	5.18783	8.94316
b2323	fabB	1.83538	1.62793	1.93579
b2324	mnmC	6.84124	3.42289	7.32307
b2325	yfcL	3.68668	2.31628	4.23548
b2326	yfcM	2.61527	1.88656	2.87401
b2327	yfcA	2.47699	1.94907	2.85647
b2328	mepA	3.51355	2.2072	3.87114
b2329	aroC	2.16456	1.91071	2.3696
b2330	prmB	1.9505	1.89504	2.10931
b2331	yfcN	7.11814	3.6796	7.79881
b2332	yfcO	11.9521	6.2841	16.2728
b2333	yfcP	18.2921	8.45487	21.3567
b2335	yfcR	25.0003	7.1023	33.7091
b2340	sixA	2.55717	2.12891	2.97425
b2341	fadJ	2.67928	1.85023	2.83725
b2342	fadI	2.83088	1.82623	3.20289
b2343	yfcZ	8.47328	4.29137	11.3037
b2344	fadL	3.00581	2.9665	3.34871
b2346	mlaA	3.26102	2.49202	3.46959
b2347	yfdC	5.9367	3.21	6.77729
b2350	gtrA	11.7318	4.79893	10.9315
b2351	gtrB	6.77615	3.4971	3.6774
b2354	yfdK	26.4244	9.97973	32.5769
b2359	yfdP	29.4519	13.601	22.9019
b2360	yfdQ	9.34819	6.31526	10.7586
b2361	yfdR	69.5966	41.3578	62.1567
b2362	yfdS	54.3706	33.1635	50.2395
b2363	yfdT	41.1004	13.6081	32.6691
b2364	dsdC	12.8436	4.96	14.872
b2365	dsdX	7.49999	3.77953	8.92159
b2366	dsdA	6.18711	3.66278	6.92707
b2371	yfdE	25.9677	12.4166	21.4292
b2372	yfdV	44.0742	10.7673	32.6391
b2373	oxc	33.588	6.09191	21.9936
b2374	frc	23.7014	4.86082	16.2079
b2375	yfdX	47.6931	5.97563	24.656
b2377	yfdY	13.2615	3.9219	13.9626
b2378	lpxP	11.1122	4.46665	11.6041
b2379	alaC	2.27126	1.77061	2.48171
b2381	ypdB	4.84345	2.50834	5.1002
b2382	ypdC	11.804	5.19526	13.7228
b2383	fryA	16.5886	6.98037	16.0196
b2385	ypdF	15.3476	6.37564	16.3023
b2386	fryC	11.8324	5.55678	15.4121
b2387	fryB	21.0824	11.8855	29.0089
b2388	glk	2.55928	2.06656	2.81505
b2389	yfeO	7.60953	3.49403	9.18749
b2390	ypeC	7.48061	2.71798	7.02747
b2392	mntH	4.56138	2.59248	5.99418
b2393	nupC	2.64754	2.55879	2.96546
b2395	yfeA	7.56639	3.30112	8.76179
b2398	yfeC	6.2817	2.48641	6.33739
b2399	yfeD	9.93474	2.63031	11.3725
b2400	gltX	2.49872	2.46227	2.72388
b2405	xapR	10.5556	4.25602	11.969
b2406	xapB	16.6624	6.25457	16.5782
b2407	xapA	23.2612	10.044	25.5392
b2408	yfeN	12.5927	5.59212	20.4931
b2409	yfeR	11.7536	5.9075	15.1091
b2410	yfeH	3.2347	2.4589	4.17785
b2411	ligA	2.85777	2.22455	3.16722
b2412	zipA	3.91576	2.33055	4.6912
b2413	cysZ	3.15288	2.26919	3.53412
b2414	cysK	1.61111	1.85715	1.92711
b2415	ptsH	2.87345	1.59545	2.83098
b2416	ptsI	2.00507	1.87677	2.0438
b2417	crr	4.31415	3.67394	4.97961
b2418	pdxK	2.7332	2.78875	2.89708
b2420	yfeS	8.59119	3.56918	7.95112
b2421	cysM	1.91765	1.65855	2.11768
b2422	cysA	2.08431	1.66624	2.32615
b2423	cysW	2.60804	1.84632	3.06723
b2424	cysU	2.45746	1.84868	2.89898
b2425	cysP	2.4672	1.73791	2.7873
b2426	ucpA	2.05106	2.47804	2.22458
b2427	murR	19.3019	6.58922	21.8297
b2428	murQ	4.25763	3.23246	5.80234
b2429	murP	5.06249	3.06092	6.32754
b2430	yfeW	5.82832	3.0931	7.33992
b2431	yfeX	3.92159	2.95222	4.50873
b2432	yfeY	4.05351	3.20102	5.05892
b2433	yfeZ	3.13989	2.11923	3.25235
b2434	ypeA	2.51497	1.85026	2.69002
b2435	amiA	4.53832	2.70115	4.8943
b2436	hemF	4.45763	2.88064	5.44491
b2437	eutR	6.63614	3.66631	7.2912
b2438	eutK	6.61152	4.74296	8.22678
b2439	eutL	5.30094	4.78866	6.55117
b2440	eutC	4.96931	4.67352	6.22793
b2441	eutB	4.54965	3.71973	5.64801
b2442	intZ	4.14542	2.34773	5.09004
b2443	yffL	13.3581	5.84278	9.50495
b2444	yffM	17.5044	5.60131	18.3517
b2446	yffO	15.8349	7.34022	14.2608
b2447	yffP	8.6307	5.10642	9.57448
b2448	yffQ	21.5128	9.7478	22.0814
b2449	yffR	25.8319	8.82956	26.865
b2450	yffS	6.05791	3.40007	6.53561
b2458	eutD	9.69192	5.45681	10.7093
b2459	eutT	11.6363	5.78623	15.2483
b2460	eutQ	5.54661	4.29681	6.39499
b2461	eutP	11.4143	4.02432	12.0971
b2462	eutS	19.82	6.32061	17.6599
b2463	maeB	3.09933	7.01574	4.75215
b2464	talA	3.98022	2.22896	4.09296
b2465	tktB	5.92871	3.67068	8.37947
b2466	ypfG	10.5882	3.04667	9.43436
b2467	nudK	5.50321	3.55052	6.09853
b2468	aegA	14.6514	5.82787	16.8618
b2469	narQ	6.05757	3.118	6.84427
b2471	yffB	2.96459	2.01476	3.19374
b2472	dapE	2.4624	1.98851	2.73645
b2473	ypfH	6.11682	2.78035	7.09998
b2474	tmcA	4.55782	2.64995	5.27737
b2475	ypfJ	2.9636	2.08129	3.74066
b2476	purC	1.83791	1.5428	2.06707
b2477	bamC	2.60404	2.37593	2.79375
b2478	dapA	1.92137	1.99768	1.98839
b2479	gcvR	2.15751	1.6442	2.41224
b2480	bcp	2.23914	1.82121	2.40488
b2484	hyfD	21.5784	8.67981	26.2881
b2485	hyfE	23.6228	9.97488	32.47
b2486	hyfF	26.7735	8.4424	22.6641
b2487	hyfG	13.4417	4.28152	16.7756
b2488	hyfH	18.7176	4.92522	17.427
b2489	hyfI	17.1442	4.84393	14.9876
b2490	hyfJ	16.8367	4.64698	20.6046
b2491	hyfR	33.2917	5.34005	27.6528
b2492	focB	19.4626	7.07977	19.822
b2493	yfgO	3.46095	2.49186	4.02758
b2494	yfgC	3.07162	1.8474	3.45275
b2495	yfgD	6.00393	2.92914	6.87798
b2496	hda	7.91888	4.07735	11.0617
b2497	uraA	3.6502	3.44176	4.22984
b2498	upp	4.86703	4.69085	6.02141
b2499	purM	1.80125	1.41531	2.06733
b2500	purN	2.40389	1.84774	2.8989
b2501	ppk	3.60233	2.02864	3.64552
b2502	ppx	3.32563	2.10962	3.73007
b2503	yfgF	42.7786	13.8689	43.0509
b2506	yfgI	37.686	7.46037	25.5295
b2507	guaA	2.18626	2.21005	2.3821
b2508	guaB	1.98011	1.761	2.15917
b2509	xseA	9.62478	4.74231	9.56083
b2510	yfgJ	7.34299	4.69358	8.59532
b2511	der	2.94105	3.1901	3.22941
b2512	bamB	2.76359	3.38145	3.00504
b2513	yfgM	2.48482	2.56491	2.62812
b2514	hisS	2.08121	1.97788	2.25418
b2515	ispG	2.83802	2.16267	2.92822
b2516	rodZ	3.07521	2.34577	3.35343
b2517	rlmN	3.94169	6.40562	4.30723
b2518	ndk	2.53757	3.49628	2.67193
b2519	pbpC	16.6932	3.94912	17.8484
b2520	yfhM	4.98153	2.21886	5.90743
b2521	sseA	2.99116	3.9408	4.15274
b2522	sseB	5.01157	3.55789	5.07109
b2524	iscX	2.23717	2.46874	2.26294
b2525	fdx	2.15338	2.33753	2.20478
b2526	hscA	2.04481	2.11598	2.07462
b2527	hscB	1.96038	1.83656	1.98463
b2528	iscA	3.36975	2.69317	3.32087
b2529	iscU	3.28059	2.84899	3.50324
b2530	iscS	2.95177	2.82216	3.33493
b2531	iscR	2.40589	2.50611	2.77368
b2532	trmJ	5.9661	3.02978	6.65629
b2534	yfhR	31.5707	7.19034	24.6165
b2535	csiE	5.81465	3.55674	9.70924
b2536	hcaT	6.35683	3.55649	7.63171
b2537	hcaR	2.13236	1.65745	2.38373
b2538	hcaE	4.07299	2.79056	4.85809
b2539	hcaF	4.91214	3.47027	6.54195
b2540	hcaC	5.59364	4.02825	8.08836
b2541	hcaB	8.11089	5.23548	11.0079
b2542	hcaD	5.50711	4.00538	7.15932
b2543	yphA	3.95061	2.28879	4.8168
b2544	yphB	5.4976	3.36727	6.24251
b2545	yphC	4.90952	3.31287	5.41657
b2546	yphD	13.8382	6.38632	15.6925
b2547	yphE	8.95043	4.66358	10.1556
b2548	yphF	11.6398	6.04493	14.1549
b2549	yphG	13.23	6.89947	15.4579
b2550	yphH	10.0804	4.25055	11.1417
b2551	glyA	1.77494	2.22161	1.97225
b2552	hmp	5.25782	3.94186	6.65612
b2553	glnB	5.05908	2.98629	5.94811
b2554	glrR	5.02062	2.35094	5.44063
b2555	yfhG	4.53257	2.03549	4.77843
b2556	glrK	7.58061	3.38992	8.72101
b2557	purL	2.11726	1.52754	2.2758
b2558	mltF	30.8586	8.90532	24.931
b2559	tadA	5.83481	3.72325	7.37855
b2560	yfhB	3.53738	2.30059	4.31332
b2561	yfhH	5.66561	2.82822	7.06938
b2563	acpS	4.06101	3.15443	4.60236
b2564	pdxJ	2.75866	3.34546	3.60139
b2565	recO	6.52806	3.52662	7.70577
b2566	era	3.28255	2.57276	3.76995
b2567	rnc	4.77522	3.0644	5.79558
b2568	lepB	3.53103	3.06253	3.92815
b2569	lepA	2.37822	2.60703	2.66946
b2570	rseC	3.46799	3.08175	4.04732
b2571	rseB	2.92403	2.20913	3.19252
b2572	rseA	2.56831	2.17734	2.68697
b2573	rpoE	2.52744	2.03297	2.71992
b2574	nadB	3.15837	2.16767	4.08066
b2575	yfiC	3.89483	2.68051	4.65904
b2576	srmB	3.52551	3.20486	4.02066
b2577	yfiE	6.24121	3.24182	6.9404
b2578	eamB	20.7749	10.3166	21.5421
b2579	yfiD	6.70692	4.24739	8.04383
b2580	ung	3.2774	2.2283	3.65202
b2581	yfiF	3.31275	3.43306	3.87666
b2582	trxC	6.00771	3.09202	7.1687
b2583	yfiP	12.1971	6.21612	11.9806
b2584	yfiQ	3.14045	2.06294	3.61554
b2585	pssA	2.40437	2.0649	2.62777
b2586	yfiM	3.87986	3.00869	4.23064
b2587	kgtP	1.99809	1.81283	1.98288
b2592	clpB	2.96584	2.14722	3.00693
b2593	yfiH	4.15863	2.39473	4.69174
b2594	rluD	3.48098	2.20598	4.15343
b2597	raiA	2.93659	1.80065	3.67625
b2598	pheL	16.003	4.32349	13.8022
b2599	pheA	2.08308	1.64811	2.16308
b2600	tyrA	2.92102	2.24505	3.52734
b2601	aroF	2.15406	1.67791	2.39835
b2604	yfiN	20.5612	5.99843	17.3023
b2605	yfiB	11.7579	6.21802	10.4
b2606	rplS	4.00595	3.42795	4.30182
b2607	trmD	3.6513	4.35107	3.07911
b2608	rimM	4.00129	4.52414	3.24448
b2609	rpsP	2.8101	3.02015	2.6946
b2610	ffh	2.84257	2.1081	3.1743
b2611	ypjD	4.27448	2.35453	5.43938
b2614	grpE	3.09666	2.33851	3.53412
b2615	nadK	3.2404	2.19643	3.72837
b2616	recN	2.55884	1.96274	2.90331
b2619	yfjG	8.93649	5.15213	11.3842
b2620	smpB	2.59146	2.22346	2.81986
b2622	intA	3.63607	2.34064	3.62329
b2624	alpA	51.7865	16.161	21.4973
b2627	yfjK	5.08484	2.54465	5.31731
b2628	yfjL	5.48114	2.13927	4.85892
b2629	yfjM	28.2326	9.18017	22.5046
b2630	rnlA	2.42028	1.73534	2.38404
b2631	yfjO	5.56833	3.44539	6.28256
b2632	yfjP	10.3887	5.95983	14.141
b2634	yfjR	25.863	10.7983	24.6408
b2636	yfjS	20.6234	7.25864	19.8661
b2637	yfjT	6.44536	3.24582	6.47171
b2638	yfjU	6.59811	3.73776	7.62328
b2641	yfjV	9.93369	5.18533	14.3869
b2643	yfjX	13.9348	6.47436	17.1676
b2647	ypjA	12.1505	5.20373	14.1151
b2659	csiD	2.93708	2.39951	3.38653
b2660	lhgO	2.89351	2.6213	3.20275
b2661	gabD	4.06552	2.66216	4.32656
b2662	gabT	4.10341	2.81347	5.19546
b2664	csiR	5.93179	2.85879	7.97521
b2665	ygaU	5.20391	2.27592	6.88897
b2667	ygaV	20.4873	8.41155	20.4448
b2668	ygaP	6.70772	3.5324	6.28466
b2672	ygaM	5.7438	2.90242	6.85801
b2673	nrdH	2.42736	1.90191	2.68864
b2674	nrdI	2.96854	2.14946	3.04783
b2675	nrdE	5.12836	2.96044	5.35982
b2676	nrdF	6.32251	4.17216	6.02983
b2678	proW	21.2846	6.85972	22.1338
b2679	proX	15.1268	9.41249	19.3746
b2682	ygaZ	4.45077	2.44712	4.55029
b2683	ygaH	6.6573	3.24043	6.75217
b2684	mprA	3.19434	2.33961	3.43122
b2685	emrA	4.54819	3.6896	5.08209
b2686	emrB	6.05432	5.01326	7.14012
b2687	luxS	4.26598	2.68214	4.42527
b2688	gshA	2.24475	1.80876	2.34736
b2689	yqaA	2.85328	1.91034	3.06768
b2690	yqaB	4.81464	2.36943	5.21472
b2696	csrA	2.79418	2.20226	3.02501
b2697	alaS	1.88485	1.78065	1.92647
b2698	recX	7.41511	4.20183	7.604
[truncated: 1,353 more rows]
