# Supplementary material for: The Csr system regulates genome-wide mRNA stability and transcription and thus gene expression in Escherichia coli
Source: Sci Rep. 2016 Apr 26;6:25057. doi: 10.1038/srep25057 (PMC4844966; doi:10.1038/srep25057)
Supplement: Supplementary Table S2 [file srep25057-s3.xls]

## Sheet: Feuil1
Table S2. Genome-wide measurements of mRNA quantity in the MG1655, MG1655(csrA51) and MG1655(DcsrD) strains. mRNA amounts are expressed in arbitrary units mgDCW-1
Blattner number	Gene Symbol	mRNA amount in MG1655	mRNA amount in MG1655(csrA51)	mRNA amount in MG1655(DcsrD)
b0001	thrL	988.372	1287.94	466.795
b0002	thrA	17156.1	20985.8	9782.01
b0003	thrB	13041.9	18775.7	6374.1
b0004	thrC	5021.63	7935.17	2785.19
b0005	yaaX	408.118	676.206	280.363
b0006	yaaA	349.221	632.68	216.666
b0007	yaaJ	193.228	908.47	131.964
b0008	talB	9198.14	13745.8	5551.9
b0009	mog	976.912	1534.38	617.824
b0010	yaaH	307.486	580.512	166.59
b0011	yaaW	44.9673	56.4735	22.6683
b0013	yaaI	31.1857	67.8104	28.9789
b0014	dnaK	23207.5	25736.2	12848.9
b0015	dnaJ	6129.17	6950.08	3150.72
b0016	insL	2051.53	2836.92	1068.53
b0018	mokC	53.6005	78.8513	18.3025
b0019	nhaA	1193.71	1398.56	429.751
b0020	nhaR	205.168	953.154	139.397
b0021	insB_1	808.849	1269.53	495.582
b0022	insA_1	6628.94	7389.82	4046.51
b0023	rpsT	824.713	1029.37	511.44
b0024	yaaY	138.951	338.091	90.9394
b0025	ribF	1980.52	3915.23	997.401
b0026	ileS	7310.95	9513.92	3966.54
b0027	lspA	4213.1	5762.32	2217.05
b0028	fkpB	2797.34	3777.34	1395.96
b0029	ispH	1266.44	2047.81	774.328
b0030	rihC	708.138	274.727	271.029
b0031	dapB	665.854	700.577	366.039
b0032	carA	6654.44	5870.65	3727.32
b0033	carB	4488.7	3174.82	2178.86
b0034	caiF	227.996	224.044	121.548
b0035	caiE	68.7808	78.0154	39.7065
b0036	caiD	38.8443	28.8884	29.2309
b0037	caiC	110.356	199.112	63.4013
b0038	caiB	167.909	323.472	101.93
b0039	caiA	110.17	272.267	68.6131
b0040	caiT	33.0556	42.1593	20.098
b0041	fixA	112.799	126.413	52.0451
b0042	fixB	61.2234	76.1876	33.9286
b0043	fixC	131.078	228.732	170.153
b0044	fixX	112.415	168.548	100.624
b0045	yaaU	59.5787	100.283	57.6152
b0046	kefF	277.806	524.918	158.955
b0047	kefC	785.539	1064.71	457.232
b0048	folA	428.077	766.436	245.763
b0049	apaH	1224.98	2290.74	639.085
b0050	apaG	2344.25	4968.75	1135.56
b0051	rsmA	3478.69	6002.34	1648.55
b0052	pdxA	1527.8	3113	873.349
b0053	surA	4621.72	8553.1	2873.83
b0054	lptD	3860.58	8021.83	2294.38
b0055	djlA	517.656	965.433	319.002
b0058	rluA	613.142	1350.82	320.771
b0059	rapA	818.914	1285.03	374.377
b0060	polB	251.931	763.599	125.875
b0061	araD	291.937	298.364	125.053
b0062	araA	1591.29	1777.09	641.221
b0063	araB	882.901	945.732	312.772
b0064	araC	3528.4	4439.52	1554.45
b0065	yabI	768.894	1021.16	351.716
b0066	thiQ	251.176	383.12	124.139
b0067	thiP	145.086	290.807	71.2847
b0068	thiB	850.326	1081.94	333.292
b0069	sgrR	415.816	751.695	264.166
b0070	setA	1149.16	2958.84	723.349
b0071	leuD	23892.6	27825.8	12466.2
b0072	leuC	28253.6	36026.5	15730.8
b0073	leuB	30946.1	41517	17808.3
b0074	leuA	25955.2	36280.4	16332.3
b0075	leuL	656.55	909.658	339.286
b0076	leuO	33.804	348.11	32.8922
b0077	ilvI	6619.4	14364	4171.76
b0078	ilvH	1846.03	3726.57	1226.62
b0080	fruR	3075.23	4295.96	1532.9
b0081	mraZ	1737.18	3838.39	913.313
b0082	rsmH	1144.74	3591.48	636.762
b0083	ftsL	3391.57	6376.6	1101.25
b0084	ftsI	302.219	880.645	177.814
b0085	murE	1300.63	2481.48	662.051
b0086	murF	833.075	1684.35	395.041
b0087	mraY	828.982	1904.02	461.284
b0088	murD	909.709	2048.09	507.729
b0089	ftsW	956.995	2135.74	546.736
b0090	murG	2266.52	5458.8	1298.49
b0091	murC	614.886	1801.67	364.13
b0092	ddlB	1602.67	3624.52	908.528
b0093	ftsQ	2791.44	3636.83	1341.08
b0094	ftsA	1308.7	2576.03	815.06
b0095	ftsZ	22774.1	27859.8	12479.7
b0096	lpxC	9839.73	16066	5160.7
b0097	secM	1029.34	2145.11	482.029
b0098	secA	3372.5	6491.02	1949.99
b0099	mutT	114.035	235.459	72.4424
b0101	yacG	777.69	1198.92	412.786
b0102	yacF	924.84	1885.94	570.288
b0103	coaE	487.76	1047.23	227.777
b0104	guaC	1715.67	2444.79	1009.65
b0106	hofC	92.2063	256.207	38.112
b0107	hofB	91.7768	263.431	39.9372
b0108	ppdD	93.5181	269.469	63.9822
b0109	nadC	1345.77	1264.92	842.638
b0110	ampD	1500.77	2805.33	879.543
b0111	ampE	2240.49	2808.96	1155.87
b0112	aroP	11104.8	8152.38	5838.96
b0113	pdhR	690.706	1129.45	321.025
b0114	aceE	13846.3	11155.9	7285.71
b0115	aceF	8697.68	6628.21	4838.98
b0116	lpd	27014.8	27515.5	16541.8
b0117	yacH	129.785	359.378	70.8632
b0118	acnB	37790.3	42278	21131.7
b0119	yacL	849.257	1136.39	500.882
b0120	speD	2364.29	2401.43	1370.36
b0121	speE	4701.15	5743.37	2814.18
b0122	yacC	239.654	536.836	136.386
b0123	cueO	1589.53	2971.18	860.529
b0124	gcd	1140.6	1801.9	515.476
b0125	hpt	4259	6715.97	2869.68
b0126	can	4460.53	3544.33	2250.95
b0127	yadG	2484.61	3482.51	1777.6
b0128	yadH	1870.39	2526.38	1177.19
b0129	yadI	842.596	1422.52	402.791
b0130	yadE	117.931	262.247	77.6135
b0131	panD	395.081	581.415	188.413
b0132	yadD	64.3477	127.615	49.6578
b0133	panC	3693.22	5644.3	2202.22
b0134	panB	6122.38	6545.84	3203.08
b0135	yadC	42.6642	39.8445	38.3552
b0136	yadK	18.7489	25.2861	16.2823
b0137	yadL	77.3336	148.49	103.236
b0138	yadM	36.6798	137.208	60.2487
b0139	htrE	17.1725	18.6769	11.7713
b0140	ecpD	20.01	20.7783	10.6216
b0141	yadN	18.0301	15.6188	12.3133
b0142	folK	69.8606	107.409	49.0559
b0143	pcnB	2950.97	4099.05	1609.98
b0144	yadB	315.001	554.846	187.744
b0145	dksA	7060.49	11778.8	3763.66
b0146	sfsA	1974.3	2999.58	845.252
b0147	ligT	706.041	1624.58	382.811
b0148	hrpB	362.93	841.475	219.657
b0149	mrcB	689.492	947.458	398.534
b0150	fhuA	4528.86	4690.94	2695.77
b0151	fhuC	901.03	863.277	415.367
b0152	fhuD	151.777	266.659	84.2917
b0153	fhuB	281.266	328.396	157.347
b0154	hemL	2543.62	3216.84	1590.4
b0155	clcA	673.454	2310.38	379.013
b0156	erpA	2442.72	3672.81	1223.83
b0157	yadS	549.014	793.056	308.286
b0158	btuF	499.984	766.779	288.344
b0159	mtn	1568.56	2219.99	836.959
b0160	dgt	663.677	1030.57	421.002
b0161	degP	2316.22	3151.43	1397.29
b0162	cdaR	1396.63	1541.08	609.44
b0163	yaeH	187.448	267.441	105.058
b0164	yaeI	246.2	733.276	138.925
b0166	dapD	5427.48	7227.54	2969.19
b0167	glnD	1516.95	2084.89	743.464
b0168	map	2715.23	4743.32	2166.7
b0169	rpsB	20397.6	23183	10862
b0170	tsf	8121.94	10700.9	4744.22
b0171	pyrH	2338.58	3671.04	1495.44
b0172	frr	5248.59	9194.38	3377.15
b0173	dxr	1111.2	2473.35	632.54
b0174	ispU	5110.69	5446.15	2756.13
b0175	cdsA	3931.59	5495.51	1941.11
b0176	rseP	2132.13	3993.18	1180.68
b0177	bamA	9916.21	10362.8	5342.22
b0178	skp	13672.2	13734.6	7316.7
b0179	lpxD	5586.01	7733.22	3026.04
b0180	fabZ	3443.08	3943.37	2068.04
b0181	lpxA	5809.44	7356.66	3183.7
b0182	lpxB	1603.13	2628.07	902.799
b0183	rnhB	520.759	1280.28	317.688
b0184	dnaE	1170.91	2861.52	744.743
b0185	accA	5606.36	6080.61	2226.44
b0186	ldcC	1172.54	4370.94	848.869
b0187	yaeR	787.609	3022	528.149
b0188	tilS	547.203	1355.41	292.394
b0189	rof	442.738	936.901	260.248
b0190	yaeQ	1503.09	1969.79	872.518
b0191	yaeJ	585.99	1085.37	303.264
b0192	nlpE	848.718	1630.26	484.6
b0193	yaeF	44.0749	81.0885	28.6891
b0194	proS	3499.23	3224.69	1555.22
b0195	yaeB	529.141	781.238	296.168
b0196	rcsF	5429.57	6998.73	3029.41
b0197	metQ	23532.9	24310.1	15174.1
b0198	metI	10600.4	13500.5	6600.56
b0199	metN	12682.1	16216.9	6370.17
b0200	gmhB	2763.78	4862.02	1878.54
b0207	dkgB	756.282	751.999	534.433
b0208	yafC	625.85	726.725	384.81
b0209	yafD	1980.68	3140.26	1067.78
b0210	yafE	181.94	243.927	132.415
b0211	mltD	1570.79	3253.58	951.573
b0212	gloB	488.917	319.288	357.877
b0213	yafS	495.703	749.399	272.557
b0214	rnhA	261.376	367.563	181.287
b0215	dnaQ	1092.51	1737.37	573.629
b0217	yafT	28.6969	103.176	34.3077
b0218	yafU	16.2533	10.8768	12.671
b0219	yafV	356.326	576.818	172.963
b0220	ivy	4162.18	9095.11	4116.31
b0221	fadE	8312.5	8109.46	3896.98
b0222	lpcA	2720.91	3101.35	1386.21
b0223	yafJ	1812.67	2216.3	826.779
b0224	yafK	4031.26	6110.08	2493.1
b0225	yafQ	216.749	630.667	271.398
b0226	dinJ	630.552	735.729	475.946
b0227	yafL	49.2761	159.114	26.8801
b0228	yafM	466.653	665.37	287.423
b0229	lfhA	34.8036	56.8785	27.1704
b0230	lafU	34.8024	43.1541	23.2029
b0231	dinB	1254.15	2132.06	687.102
b0232	yafN	226.316	393.326	161.472
b0233	yafO	100.714	170.251	97.3528
b0234	yafP	31.3126	64.6824	26.9179
b0235	ykfJ	24.2	35.9315	18.6614
b0236	prfH	26.9712	30.5331	18.7958
b0237	pepD	4357.8	4979.53	2799.41
b0238	gpt	1683.91	1592.89	822.244
b0239	frsA	1233.06	2149.69	719.436
b0240	crl	3620.06	6467.87	2407.88
b0241	phoE	35.6539	36.3142	27.5267
b0242	proB	6429.43	10775	3646.17
b0243	proA	4566.71	6943.01	2573.37
b0245	ykfI	85.205	76.8369	47.7971
b0246	yafW	199.365	221.587	119.81
b0247	ykfG	61.5502	71.3128	36.4458
b0248	yafX	1259.29	2028	760.776
b0249	ykfF	519.306	858.898	357.67
b0250	ykfB	4200.95	4982.33	6198.47
b0251	yafY	1049.97	1880.37	1973.08
b0252	yafZ	131.483	154.897	79.8031
b0253	ykfA	565.474	845.686	276.83
b0254	perR	118.805	253.038	92.011
b0256	insI	260.421	346.129	239.547
b0258	ykfC	367.742	424.863	171.336
b0259	insH_1	31474.9	33215.7	17003.1
b0260	mmuP	3215.82	4522.02	1728.28
b0261	mmuM	3712.37	5654.56	1969.3
b0262	afuC	80.2243	122.143	44.5553
b0263	afuB	54.3512	118.745	33.9744
b0264	insB_2	816.82	1363.08	539.846
b0265	insA_2	5538.55	5897.71	2992.51
b0266	yagB	306.616	528.016	152.279
b0267	yagA	62.3265	84.4993	56.2086
b0268	yagE	389.314	454.635	193.48
b0269	yagF	311.493	345.31	153.693
b0270	yagG	354.928	290.524	144.347
b0271	yagH	291.36	311.863	148.132
b0272	yagI	1174.45	1923.9	616.785
b0273	argF	5894.69	6534.07	2918.53
b0276	yagJ	87.5196	130.799	55.8092
b0277	yagK	95.4462	146.927	53.4865
b0278	yagL	21.4019	16.6641	16.0881
b0279	yagM	20.8516	14.1264	14.6363
b0280	yagN	597.264	683.527	426.139
b0281	intF	365.101	573.803	412.561
b0282	yagP	93.7344	160.032	54.4591
b0283	paoD	201.881	421.976	109.551
b0284	paoC	320.914	567.985	189.601
b0285	paoB	105.804	268.644	51.3694
b0286	paoA	210.88	549.687	96.0947
b0287	yagU	1607.7	1502.38	946.946
b0288	ykgJ	90.1531	117.333	59.2878
b0289	yagV	137.5	293.302	84.8517
b0290	yagW	170.479	304.073	80.169
b0291	yagX	95.2434	178.353	62.5123
b0292	matC	80.8199	160.203	44.5238
b0293	matB	83.1034	142.446	47.6067
b0294	matA	20.7508	31.1529	12.6652
b0295	ykgL	31.9138	39.6683	28.6285
b0296	ykgM	20.2439	15.4328	12.7352
b0297	eaeH	18.909	16.6817	12.5925
b0298	insE	1033.96	1454.43	532.289
b0299	insF	767.827	1136.31	422.533
b0300	ykgA	223.059	643.305	235.105
b0301	ykgB	277.449	241.252	226.909
b0303	ykgI	66.648	59.243	57.6358
b0304	ykgC	385.53	508.2	304.677
b0305	ykgD	73.5015	98.7335	44.3211
b0306	ykgE	958.391	1758.16	935.511
b0307	ykgF	1680.58	2583.14	1334.32
b0308	ykgG	1069.31	1733.17	765.723
b0310	ykgH	21.6976	16.2589	15.7231
b0311	betA	213.309	273.316	142.082
b0312	betB	795.077	1191.16	455.533
b0313	betI	250.004	383.365	151.62
b0314	betT	378.555	1768.62	202.646
b0315	yahA	156.283	408.698	109.806
b0316	yahB	483.147	654.506	265.023
b0317	yahC	91.3092	187.001	39.0027
b0318	yahD	54.9664	40.4634	34.6114
b0319	yahE	36.8235	37.123	24.2713
b0320	yahF	140.647	110.424	56.255
b0321	yahG	117.881	110.732	59.2991
b0323	yahI	99.9778	144.807	54.6376
b0324	yahJ	251.957	427.597	138.793
b0325	yahK	7374.44	10106.8	4041.89
b0326	yahL	18.9367	11.2193	10.7134
b0327	yahM	22.4374	33.8166	16.3901
b0328	yahN	264.232	282.55	136.835
b0329	yahO	1145.99	427.415	774.778
b0330	prpR	600.893	845.755	262.14
b0331	prpB	12744.5	14898.2	6850.85
b0333	prpC	7791.2	8815.16	4329.56
b0334	prpD	15135.3	14483.3	8213.63
b0335	prpE	9692.83	9361.42	4855.87
b0336	codB	2530.24	3117.48	1385.16
b0337	codA	1369.33	1177.77	638.871
b0338	cynR	375.322	617.32	202.711
b0339	cynT	883.965	1828.84	259.439
b0340	cynS	1062.65	1492.91	329.873
b0341	cynX	407.121	606.524	141.814
b0342	lacA	80.1148	74.3274	46.0213
b0343	lacY	160.502	123.319	90.162
b0344	lacZ	121.265	128.084	66.8175
b0345	lacI	1321.48	2389.92	659.901
b0346	mhpR	7152.02	9106.27	3197.23
b0347	mhpA	158.902	248.97	85.072
b0348	mhpB	137.707	241.461	87.5618
b0349	mhpC	211.015	379.82	199.81
b0350	mhpD	175.289	287.713	112.431
b0351	mhpF	149.84	228.169	92.6009
b0352	mhpE	214.226	364.962	142.566
b0353	mhpT	180.855	209.853	78.5401
b0354	yaiL	666.719	836.83	409.549
b0355	frmB	149.115	201.818	83.7858
b0356	frmA	4775.25	4619.25	2385.47
b0357	frmR	2615.22	3156.42	1284.61
b0358	yaiO	74.6772	222.15	40.9035
b0360	insC	1627.09	2736.72	920.572
b0361	insD_1	2849.48	5519.79	1689.35
b0363	yaiP	57.1085	117.952	36.0944
b0364	yaiS	20.4202	15.9303	14.9231
b0365	tauA	1017.88	1054.91	567.371
b0366	tauB	827.875	744.545	421.841
b0367	tauC	312.722	406.667	171.079
b0368	tauD	390.022	510.165	225.092
b0369	hemB	1529.18	2249.87	870.748
b0375	yaiV	18.2401	17.0133	10.6068
b0376	ampH	1929.42	1955.05	728.366
b0377	sbmA	443.379	518.758	211.123
b0378	yaiW	2284.43	1887.37	905.481
b0379	yaiY	97.5334	624.675	90.0308
b0380	yaiZ	1424.99	1598.66	661.899
b0381	ddlA	1006.58	2672.16	650.74
b0382	iraP	123.985	295.545	104.766
b0383	phoA	200.707	328.531	120.751
b0384	psiF	580.269	601.337	279.689
b0385	adrA	50.359	57.933	39.1169
b0386	proC	2032.76	2336.51	956.797
b0387	yaiI	242.233	406.628	149.632
b0388	aroL	1652.05	1631	966.411
b0389	yaiA	847.562	842.598	537.367
b0390	aroM	508.209	337.965	242.24
b0391	yaiE	1898.2	1176.55	1072.12
b0392	ykiA	73.5154	174.522	46.9835
b0393	rdgC	807.35	979.502	448.073
b0394	mak	3031.39	3673.06	1665.8
b0396	araJ	81.7698	257.848	68.6019
b0397	sbcC	579.158	787.606	283.133
b0398	sbcD	512.562	888.428	285.067
b0399	phoB	852.978	989.571	389.188
b0400	phoR	135.576	220.932	65.0578
b0401	brnQ	622.018	1109.78	399.633
b0402	proY	535.452	858.135	310.644
b0403	malZ	854.144	847.303	405.11
b0404	acpH	200.792	286.263	94.4548
b0405	queA	660.37	936.371	325.877
b0406	tgt	6887.93	5627.45	3481.09
b0407	yajC	6255.85	6163.98	3552.6
b0408	secD	4328.51	3995.37	2232.1
b0409	secF	4440.1	5732.2	2317.96
b0410	yajD	1247	1528.42	699.984
b0411	tsx	3259.67	1609.27	1616.26
b0412	yajI	54.3138	218.637	43.6209
b0413	nrdR	2725.02	4197.42	1293.45
b0414	ribD	3590.43	6403.84	1929.32
b0415	ribE	6243.66	7733.84	3401.23
b0416	nusB	7330.11	7950.14	3725.26
b0417	thiL	1396.67	1827.41	663.749
b0418	pgpA	553.25	849.456	271.893
b0419	yajO	1647.65	2584.28	990.852
b0420	dxs	1917.47	2735.07	929.978
b0421	ispA	2070.84	4036.78	1070.04
b0422	xseB	4440.16	8242.74	2274.39
b0423	thiI	1004.24	1155.73	512.747
b0424	yajL	504.015	1131.15	295.816
b0425	panE	842.798	2138.83	494.932
b0426	yajQ	1263.88	1427.29	736.075
b0427	yajR	140.748	294.884	81.195
b0428	cyoE	11182.5	14572.5	5158.8
b0429	cyoD	16477.9	23351.5	7902.86
b0430	cyoC	13218.7	16506.5	6738.53
b0431	cyoB	16168.2	20171.4	8021.39
b0432	cyoA	22123.9	31985	10448.7
b0433	ampG	558.052	420.126	271.511
b0434	yajG	2190.47	1998.78	1198.12
b0435	bolA	1977.04	3613.9	991.506
b0436	tig	5174.68	7142.22	3708.88
b0437	clpP	4311.44	6466.07	2743.24
b0438	clpX	5447.86	7569.43	2794.86
b0439	lon	2530.32	3695.73	1382.26
b0440	hupB	10033.3	9926.02	5431.75
b0441	ppiD	3787.54	5088.34	2221.33
b0442	ybaV	132.375	590.54	105.429
b0443	fadM	583.153	573.417	311.946
b0444	queC	430.663	584.258	213.743
b0445	ybaE	759.079	1021.96	357.462
b0446	cof	478.59	704.088	250.789
b0447	ybaO	420.723	1009.99	267.709
b0448	mdlA	129.23	302.076	77.1884
b0449	mdlB	100.08	198.543	52.9717
b0450	glnK	29.1819	114.458	19.7359
b0451	amtB	1055.26	2107.4	641.804
b0452	tesB	872.43	1809.36	433.043
b0453	ybaY	879.168	2232.17	602.642
b0454	ybaZ	167.273	252.482	77.7033
b0456	ybaA	328.484	518.86	165.427
b0457	ylaB	148.525	410.701	96.5655
b0458	ylaC	397.608	385.047	236.795
b0459	maa	1201.82	1326.65	588.91
b0460	hha	441.819	1069.36	489.555
b0461	tomB	66.7824	319.504	81.7684
b0462	acrB	6881.97	6923.27	3251.28
b0463	acrA	6111.99	7193.34	3304.81
b0464	acrR	204.429	276.621	122.262
b0465	kefA	680.369	790.589	349.192
b0466	ybaM	319.933	465.966	179.302
b0467	priC	576.768	947.905	290.174
b0468	ybaN	1941.77	3038.3	1124.02
b0469	apt	2945.1	2784.97	1584.97
b0470	dnaX	416.355	759.955	248.95
b0471	ybaB	7765.43	6592.92	3928.02
b0472	recR	2581.21	1907.22	1274.17
b0473	htpG	7119.21	9293.09	3702.23
b0474	adk	5899.73	7936.85	3307.59
b0475	hemH	432.687	642.907	242.825
b0476	aes	502.2	358.92	178.935
b0477	gsk	967.342	1548.89	626.733
b0478	ybaL	1361.02	1433.16	729.727
b0479	fsr	951.083	866.377	448.437
b0480	ushA	2833.91	4622.84	2029.86
b0481	ybaK	545.556	544.074	265.286
b0482	ybaP	199.485	519.719	130.245
b0483	ybaQ	229.342	92.816	115.02
b0484	copA	1062.7	1368.86	490.352
b0485	ybaS	82.9047	201.808	40.1511
b0486	ybaT	428.072	660.283	201.582
b0487	cueR	1632.6	2621.8	903.754
b0488	ybbJ	2601.97	6046.81	1382.71
b0489	qmcA	1036.1	5252.58	702.019
b0490	ybbL	634.72	1539.65	565.934
b0491	ybbM	269.292	583.946	232.392
b0492	ybbN	2593.95	2961.93	1297.76
b0493	ybbO	3030.84	4452.57	1863.12
b0494	tesA	2070.11	3198.41	1153.17
b0495	ybbA	687.281	1264	409.11
b0496	ybbP	538.848	706.893	329.274
b0497	rhsD	17.7813	19.9662	14.3189
b0498	ybbC	37.3583	71.4092	102.273
b0499	ylbH	18.791	13.4698	15.0088
b0500	ybbD	16.7515	9.26024	9.87477
b0502	ylbG	281.718	407.222	169.211
b0503	selU	214.774	336.565	121.786
b0504	allS	53.4528	67.5592	30.979
b0505	allA	976.177	1054.38	409.662
b0506	allR	2302.38	2773.76	1400.14
b0507	gcl	260.853	371.31	127.167
b0508	hyi	88.9594	109.529	44.759
b0509	glxR	137.251	118.976	75.1945
b0511	ybbW	131.112	105.645	81.275
b0512	allB	1206.14	1069.27	615.078
b0513	ybbY	35.7211	71.8197	24.7821
b0514	glxK	228.576	317.838	147.816
b0515	ylbA	1297.78	1486.7	739.194
b0516	allC	865.563	1000.2	455.405
b0517	allD	164.766	258.951	79.6128
b0518	fdrA	82.0507	101.444	33.7493
b0520	ylbF	102.569	149.676	63.6471
b0521	ybcF	91.7717	145.893	67.8833
b0522	purK	2192.3	3271.47	1065.46
b0523	purE	800.037	1460.27	373.47
b0524	lpxH	1562.63	1786.54	907.482
b0525	ppiB	4709.21	5595.95	3066.71
b0526	cysS	2351.93	3574.08	1612.88
b0527	ybcI	270.37	460.964	191.133
b0528	ybcJ	292.608	489.626	134.236
b0529	folD	2356.25	2728.07	1213.8
b0530	sfmA	21.1971	28.6745	13.1456
b0531	sfmC	18.988	12.8205	10.3493
b0532	sfmD	28.0604	43.1848	18.3124
b0533	sfmH	29.0194	27.4593	14.9906
b0534	sfmF	34.8601	40.7334	18.0163
b0535	fimZ	19.4603	17.2451	14.178
b0537	intD	532.972	651.356	468.693
b0539	exoD	103.243	144.191	74.626
b0542	renD	51.4317	63.0662	23.8526
b0543	emrE	130.883	225.817	99.641
b0544	ybcK	16.9712	9.67588	10.4306
b0545	ybcL	145.963	131.079	133.245
b0546	ybcM	125	198.006	159.643
b0547	ybcN	21.1241	19.043	12.2845
b0548	ninE	18.9878	18.7485	11.711
b0549	ybcO	48.2057	89.8518	36.0138
b0550	rusA	38.4064	75.717	33.7151
b0551	quuD	31.6161	40.0793	23.9011
b0553	nmpC	27391	29764.6	18788.9
b0554	essD	52.4447	137.648	43.997
b0555	arrD	50.471	103.157	29.8614
b0556	rzpD	283.639	559.226	122.932
b0557	borD	503.229	986.595	282.801
b0558	ybcV	15.3804	8.71636	8.76676
b0559	ybcW	23.2998	39.0807	16.4664
b0560	nohD	117.976	220.772	67.8497
b0561	tfaD	19.8739	19.613	12.4323
b0562	ybcY	38.2253	53.9046	22.9994
b0563	tfaX	20.5488	14.6839	14.6384
b0564	appY	17.9501	13.3637	12.5084
b0565	ompT	22748.6	19843.4	20226.1
b0566	envY	60.9117	58.8628	31.6118
b0567	ybcH	145.405	161.248	93.4024
b0568	nfrA	706.061	1081.48	329.887
b0569	nfrB	84.7027	175.415	32.287
b0570	cusS	148.457	316.042	79.9747
b0571	cusR	856.735	1669.25	420.958
b0572	cusC	56.0264	89.351	31.6797
b0573	cusF	238.537	192.523	120.912
b0574	cusB	125.527	147.715	80.7598
b0575	cusA	158.337	256.084	105.469
b0576	pheP	396.143	630.641	242.431
b0577	mscM	494.66	1003.94	396.863
b0578	nfsB	6422.97	7049.73	3457.55
b0579	ybdF	250.854	557.105	191.083
b0580	ybdJ	184.966	387.551	105.353
b0581	ybdK	1020.48	2228.11	659.643
b0583	entD	176.725	255.613	128.54
b0584	fepA	1191.07	1268.12	943.187
b0585	fes	213.877	399.53	143.1
b0586	entF	421.102	605.937	286.251
b0587	fepE	21.6208	22.8352	13.4212
b0588	fepC	935.925	999.338	542.709
b0589	fepG	308.511	474.267	156.337
b0590	fepD	140.236	208.724	76.4433
b0591	entS	599.681	565.138	336.215
b0592	fepB	591.8	536.393	291.564
b0593	entC	853.466	1341.45	494.613
b0594	entE	767.536	1314.99	507.144
b0595	entB	1640.98	2257.81	1073.19
b0596	entA	982.583	1243.32	574.741
b0597	entH	1654.7	2027.14	1021.02
b0598	cstA	45094.9	56541.1	25473.1
b0599	ybdH	2366.69	3404.51	1375.81
b0600	ybdL	2413.56	3077.23	1300.24
b0601	ybdM	143.503	271.255	110.262
b0602	ybdN	59.6687	84.8275	37.2724
b0603	ybdO	17.8718	23.0796	13.0421
b0604	dsbG	210.171	226.262	228.032
b0605	ahpC	25623.6	29590	13406.3
b0606	ahpF	3853.06	5350.68	2197.02
b0607	uspG	1139.12	6953.89	806.247
b0608	ybdR	690.962	1237.33	500.027
b0610	rnk	3681.54	3083.32	1761.61
b0611	rna	849.542	1542.99	473.804
b0612	citT	86.0792	75.7164	37.3774
b0613	citG	23.5042	38.5837	19.753
b0614	citX	26.9687	38.6264	19.28
b0615	citF	28.0985	52.9314	24.1944
b0616	citE	53.2229	123.79	43.6284
b0617	citD	45.2955	70.1039	38.4654
b0618	citC	29.135	50.433	24.5689
b0619	dpiB	248.998	476.304	169.48
b0620	dpiA	143.796	219.289	85.0721
b0621	dcuC	27.4967	32.9246	20.7366
b0622	pagP	30.8861	73.5208	24.514
b0623	cspE	2699.7	2651.63	1309.71
b0624	crcB	221.576	688.124	215.13
b0627	tatE	1730.59	2186.91	926.916
b0628	lipA	13559	18223.3	8072.3
b0629	ybeF	58.8096	83.0081	49.9156
b0630	lipB	684.398	917.261	408.956
b0631	ybeD	2716.82	3690.45	1259.7
b0632	dacA	2424.6	4033.67	1563.5
b0633	rlpA	2098.14	4104.23	1256.69
b0634	mrdB	1627.06	2758.16	843.755
b0635	mrdA	438.795	793.489	256.766
b0636	rlmH	985.944	2191.87	621.166
b0637	ybeB	1535.26	2536.97	966.664
b0638	cobC	289.803	610.094	153.962
b0639	nadD	1378.91	2038.75	723.069
b0640	holA	979.178	1801.25	580.754
b0641	lptE	3330.68	4683.21	1883.49
b0642	leuS	6711.77	9643.34	3943.51
b0643	ybeL	12005.9	15307.6	6452.62
b0644	ybeQ	102.688	256.874	64.0634
b0645	ybeR	16.7579	20.9007	11.028
b0646	djlB	21.4996	53.1245	14.7732
b0647	ybeT	18.2408	14.3834	11.2299
b0648	ybeU	19.2365	92.6603	14.8335
b0649	djlC	164.347	434.925	111.769
b0650	hscC	97.9631	173.482	78.9781
b0651	rihA	3538.3	3280.24	2184.61
b0652	gltL	1798.92	1568.75	667.448
b0653	gltK	5166.06	5045.07	2333.6
b0654	gltJ	2424.78	2698.68	1251.51
b0655	gltI	10128.9	10819.4	5505.4
b0657	lnt	1464.39	2762.04	622.515
b0658	ybeX	4115.82	5647.2	2085.87
b0659	ybeY	3578.37	4143.13	1848.15
b0660	ybeZ	2838.11	4465.67	1706.28
b0661	miaB	1224.64	2420.07	876.622
b0662	ubiF	1503.07	2514.2	826.104
b0674	asnB	3039.68	4051.07	2373.31
b0675	nagD	2468	2298.32	1243.9
b0676	nagC	1478.99	1978.45	758.851
b0677	nagA	2366.17	3240.15	1332.91
b0678	nagB	1324.83	2051.51	843.825
b0679	nagE	7071.27	9988.79	4768.2
b0680	glnS	3968.63	3863.54	2035.44
b0681	chiP	77.2331	123.133	42.8878
b0682	chiQ	37.0731	52.7419	24.0719
b0683	fur	3191.97	4346.15	1682.75
b0684	fldA	4140.83	6279.31	2911.93
b0685	ybfE	278.801	491.561	170.611
b0686	ybfF	1117.63	1563.36	708.272
b0687	seqA	1931.91	3965.14	1099.3
b0688	pgm	4227.58	13496	2422.89
b0689	ybfP	91.4507	196.656	59.1624
b0691	ybfG	21.8004	23.3325	13.7631
b0692	potE	221.48	369.896	104.088
b0693	speF	85.1293	91.9728	48.2969
b0694	kdpE	632.731	833.559	314.701
b0695	kdpD	398.875	643.461	198.95
b0696	kdpC	496.594	707.624	291.615
b0697	kdpB	723.037	845.652	379.319
b0698	kdpA	729.855	1180.45	451.151
b0699	ybfA	25.9222	91.9837	23.6951
b0700	rhsC	20.0014	34.9903	11.6006
b0702	ybfB	21.0461	24.9879	13.9487
b0703	ybfO	32.9121	20.2454	18.8936
b0704	ybfC	16.3554	13.466	15.6688
b0705	ybfL	16.5153	10.0171	10.5897
b0706	ybfD	17.9165	17.6111	16.3082
b0707	ybgA	262.246	596.851	132.69
b0708	phr	193.043	351.903	103.946
b0709	dtpD	639.144	1031.06	432.699
b0710	ybgI	6425.03	8246.53	3501.01
b0711	ybgJ	6440.39	10558	3487.98
b0712	ybgK	6275.52	10708.8	3518.07
b0713	ybgL	872.368	1337.68	487.745
b0714	nei	251.081	368.281	160.318
b0715	abrB	39.7121	102.766	32.0571
b0716	ybgO	67.0722	124.553	43.1221
b0717	ybgP	26.8405	43.0218	17.7468
b0718	ybgQ	43.4389	84.8143	32.2244
b0719	ybgD	25.7894	50.5519	18.3826
b0720	gltA	50959	56774.5	32166.6
b0721	sdhC	40191.5	45436	23892.7
b0722	sdhD	37748	45736.8	24010.4
b0723	sdhA	33352.6	38003.2	17817
b0724	sdhB	30171.7	32994.3	17707.5
b0726	sucA	33350	38223.6	19649.1
b0727	sucB	28361.7	36434.7	16082.2
b0728	sucC	44558	49305.9	25121.6
b0729	sucD	29714.7	43195.7	17999.7
b0730	mngR	237.059	337.664	166.065
b0731	mngA	54.9772	76.7225	29.8588
b0732	mngB	152.971	248.158	100.067
b0733	cydA	20758.9	20064.8	10875.5
b0734	cydB	17544.4	17533.6	8935.87
b0735	ybgE	6533.77	6591.15	2586.92
b0736	ybgC	640.936	1066.71	391.277
b0737	tolQ	1940.61	2347.98	967.721
b0738	tolR	1778.84	2348.86	936.717
b0739	tolA	610.443	910.321	401.185
b0740	tolB	10313.6	11723.7	4866.32
b0741	pal	18089.2	20808.4	10727.1
b0742	ybgF	7119.29	7672.54	4278.75
b0750	nadA	4247.13	4910.54	2213.83
b0751	pnuC	2753.57	3228.09	1198.12
b0752	zitB	1022.43	1554.01	468.137
b0753	ybgS	224.837	881.801	180.964
b0754	aroG	5160.31	6235.11	3262.52
b0755	gpmA	9392.76	9152.39	5172.38
b0756	galM	8716.42	15624.3	5741.81
b0757	galK	5032.94	6692.05	2764.35
b0758	galT	2047.8	3788.99	1004.39
b0759	galE	1868.02	2011.44	748.719
b0760	modF	2823.19	3504.04	1503.5
b0761	modE	627.708	862.503	381.445
b0762	ybhT	182.041	394.273	94.5388
b0763	modA	1097.54	1492.94	1724.5
b0764	modB	1075.07	1753.83	1308.7
b0765	modC	888.31	1334.43	1190.96
b0766	ybhA	1287.8	1707.16	642.476
b0767	pgl	10160.2	12494.2	5530.35
b0768	ybhD	23.17	28.605	16.6369
b0769	ybhH	20.4935	16.0381	14.1777
b0770	ybhI	30.6314	31.0421	17.1898
b0771	ybhJ	123.689	153.354	73.2672
b0772	ybhC	3229.23	3869.93	1813.73
b0773	ybhB	282.569	601.645	152.687
b0774	bioA	1852.29	3741.24	1233.43
b0775	bioB	1589.99	3303.42	1092.11
b0776	bioF	1138.35	2370.66	667.196
b0777	bioC	457.388	923.627	245.554
b0778	bioD	849.273	1384.15	490.536
b0779	uvrB	1695.87	3609.86	970.824
b0780	ybhK	543.884	1263.87	467.588
b0781	moaA	1239.1	3663.75	662.796
b0782	moaB	7491.46	12783.9	4379.49
b0783	moaC	4652.06	6964.95	2572.79
b0784	moaD	1854.98	2403.43	1085.28
b0785	moaE	1075.18	1574.58	649.289
b0786	ybhL	4370.89	8775.81	2821.66
b0787	ybhM	43.4525	161.928	37.8116
b0788	ybhN	246.206	546.627	190.035
b0789	ybhO	459.028	1343.57	275.902
b0790	ybhP	755.763	1730.32	468.741
b0791	ybhQ	1657.19	1602.43	586.152
b0792	ybhR	336.921	551.658	175.969
b0793	ybhS	248.016	480.441	139.757
b0794	ybhF	872.268	1669.4	564.408
b0795	ybhG	1458.64	2937.94	838.284
b0796	ybiH	268.306	686.626	164.522
b0797	rhlE	179.857	403.262	140.017
b0798	ybiA	146.118	507.981	104.24
b0799	dinG	238.197	580.429	125.585
b0800	ybiB	1465.08	2558.02	839.733
b0801	ybiC	7849.36	10348.8	4977.73
b0802	ybiJ	336.031	676.025	221.678
b0803	ybiI	177.601	239.815	120.869
b0804	ybiX	364.222	563.346	226.808
b0805	fiu	849.136	693.461	473.071
b0806	mcbA	181.076	163.735	77.8734
b0807	rlmF	1249.29	1756.18	636.239
b0808	ybiO	105.087	285.129	64.2129
b0809	glnQ	65.86	93.3319	39.3018
b0810	glnP	55.2049	102.637	37.709
b0811	glnH	962.151	1037.85	608.292
b0812	dps	7350.58	16377.4	4355.68
b0813	rhtA	97.3573	193.508	65.4595
b0814	ompX	503.787	932.615	387.657
b0815	ybiP	171.946	207.671	97.6991
b0816	yliL	42.9914	92.2869	26.5609
b0817	mntR	1277.24	2996.07	901.855
b0818	ybiR	660.822	1626.53	441.616
b0819	ybiS	2138.49	3997.59	1315.59
b0820	ybiT	3187.55	3897.79	1810.65
b0821	ybiU	276.275	360.195	127.284
b0822	ybiV	189.878	308.316	139.862
b0823	ybiW	115.624	140.213	58.0737
b0824	ybiY	32.5749	50.0314	21.932
b0825	fsaA	302.944	560.932	177.4
b0826	moeB	863.347	1887.83	510.435
b0827	moeA	424.423	1417.54	296.562
b0828	iaaA	3966.15	6583.65	2415.98
b0829	gsiA	1528.42	2947.47	826.208
b0830	gsiB	1522.79	2284.87	764.126
b0831	gsiC	1170.49	1912.03	503.305
b0832	gsiD	741.451	1415.1	420.048
b0833	yliE	42.0872	76.5501	33.0366
b0834	yliF	29.6582	41.815	19.3535
b0835	rimO	1107	1575.4	697.299
b0836	bssR	411.954	335.368	177.805
b0837	yliI	409.323	898.598	258.279
b0838	yliJ	2398.48	3036.14	1305.21
b0839	dacC	2740.64	5557.83	1699.05
b0840	deoR	1133.7	1802.31	708.618
b0841	ybjG	590.52	811.663	277.622
b0842	mdfA	387.692	833.113	185.552
b0843	ybjH	154.519	288.314	98.8278
b0844	ybjI	612.469	1296.92	476.363
b0845	ybjJ	428.415	577.467	252.531
b0846	ybjK	282.951	331.892	150.035
b0847	ybjL	463.141	871.949	255.952
b0848	ybjM	213.567	402.465	110.364
b0849	grxA	62.8469	70.1604	38.043
b0850	ybjC	637.932	1147.01	361.372
b0851	nfsA	5462.14	6304.12	2870.4
b0852	rimK	668.051	1642.47	379.626
b0853	ybjN	497.537	604.846	274.948
b0854	potF	8293.55	10183.3	5458.1
b0855	potG	2250.66	3478.94	1285.41
b0856	potH	967.35	1257.26	516.716
b0857	potI	1196.5	1532.4	699.601
b0858	ybjO	386.618	1343.97	256.507
b0859	rumB	305.706	594.378	176.354
b0860	artJ	10216.9	10646.8	5599.24
b0861	artM	3464.64	4031.52	1692.11
b0862	artQ	9213.82	9949.32	5168.04
b0863	artI	7616.33	8716.47	4073.37
b0864	artP	4703.21	6914.07	2365.54
b0865	ybjP	4989.8	4514.83	2450.13
b0866	ybjQ	1895.86	3049.27	1182.81
b0867	amiD	2021.84	2968.87	1152.33
b0868	ybjS	809.17	1455.93	480.531
b0869	ybjT	1376.12	2794.47	773.521
b0870	ltaE	2989.97	7318.91	1899.07
b0871	poxB	6278.67	14337.1	3543.71
b0872	hcr	74.5684	102.302	48.0879
b0873	hcp	84.8979	120.986	65.3989
b0874	ybjE	1037.46	1071.6	642.688
b0875	aqpZ	438.811	611.087	205.781
b0876	ybjD	962.226	1873.22	511.199
b0877	ybjX	3779.74	2966.89	1773.41
b0878	macA	1648	1939.21	1003.21
b0879	macB	768.339	731.694	357.402
b0880	cspD	9614.27	14225.1	5088.29
b0881	clpS	6134.87	8709.16	3253.85
b0882	clpA	8171.29	10432.1	4397.59
b0884	infA	831.769	945.916	506.618
b0885	aat	1744.89	2288.26	806.754
b0886	cydC	1261.61	1279.73	580.922
b0887	cydD	1320.97	1519.81	629.919
b0888	trxB	3385.67	5637.77	1746.95
b0889	lrp	6075.54	6058.81	3750.66
b0890	ftsK	1612.4	2814.84	1042.41
b0891	lolA	1765.99	3203.99	1196.48
b0892	rarA	572.565	1076.44	377.987
b0893	serS	4863.94	7960.1	3081.87
b0894	dmsA	146.648	132.644	84.4032
b0895	dmsB	161.18	150.216	91.899
b0896	dmsC	405.586	425.783	180.977
b0897	ycaC	2968.53	1823.8	1495.26
b0898	ycaD	369.193	674.874	236.236
b0899	ycaM	71.6835	146.629	53.6867
b0900	ycaN	61.2623	201.367	56.5766
b0901	ycaK	86.6759	46.1015	79.5069
b0902	pflA	2173.61	2823.35	1301.81
b0903	pflB	24680.1	23562.1	13032.4
b0904	focA	2941.09	4459.21	1519.42
b0905	ycaO	942.314	1110.7	625.713
b0906	ycaP	792.363	1014.25	440.271
b0907	serC	12596.6	15742.5	7663.87
b0908	aroA	4145.07	4592.58	2662.83
b0909	ycaL	51.6957	77.0465	37.1384
b0910	cmk	1502.65	3142.06	881.298
b0911	rpsA	26592.4	28737.2	16333
b0912	ihfB	12813.9	18331	7626.84
b0913	ycaI	63.0295	202.818	57.2219
b0914	msbA	1488.08	1958.62	745.029
b0915	lpxK	716.504	1023.2	385.204
b0916	ycaQ	139.1	280.393	95.1956
b0917	ycaR	1319.04	1819.3	844.664
b0918	kdsB	1104.76	1134	611.264
b0919	ycbJ	1890.65	2384.52	827.637
b0920	ycbC	935.133	1350.2	477.83
b0921	smtA	2693.14	4315.68	1583.71
b0922	mukF	1853.82	3544.83	1139.02
b0923	mukE	1178.86	2363.63	593.657
b0924	mukB	3450.29	4229.54	1654.39
b0925	ycbB	856.744	4252.08	606.948
b0926	ycbK	10223	12258.1	5488.77
b0927	ycbL	9263.97	10221.3	4709.18
b0928	aspC	22114.6	19693.5	11652.2
b0929	ompF	54480.5	53079.3	33265.4
b0930	asnS	5417.26	6081.55	2763.41
b0931	pncB	3672.63	5560.3	2139.06
b0932	pepN	4722.92	6824.55	2444.95
b0933	ssuB	199.364	306.489	105.502
b0934	ssuC	379.555	434.61	230.871
b0935	ssuD	463.172	432.597	226.744
b0936	ssuA	185.582	193.219	99.4599
b0937	ssuE	218.363	288.228	124.654
b0938	elfA	32.0775	112.983	40.7316
b0939	elfD	30.2626	36.8646	21.8484
b0940	elfC	46.1922	79.1026	37.701
b0941	elfG	102.689	207.771	68.9291
b0942	ycbU	59.9073	122.217	67.1505
b0943	ycbV	102.75	231.169	78.9862
b0944	ycbF	97.9003	142.544	48.7241
b0945	pyrD	766.606	1021.93	552.093
b0946	ycbW	639.884	1611.72	401.553
b0947	ycbX	2816.89	3027.91	1374.78
b0948	rlmL	1312.5	2622.2	817.219
b0949	uup	607.579	1125.58	369.852
b0950	pqiA	253.264	575.866	153.18
b0951	pqiB	547.282	976.373	290.824
b0952	ymbA	201.367	238.43	106.807
b0953	rmf	9010.92	7327.05	3944.97
b0954	fabA	4033.87	5545.76	2043.07
b0955	ycbZ	897.699	2143.09	530.375
b0956	matP	832.89	907.522	569.14
b0957	ompA	30971.6	44519.7	19728.6
b0958	sulA	5573.18	6040.74	3498.87
b0959	sxy	493.341	928.067	333.681
b0960	yccS	426.645	523.382	226.452
b0961	yccF	829.701	1005.46	553.213
b0962	helD	1311.65	2651.39	795.193
b0963	mgsA	1581.19	1591.74	841.657
b0964	yccT	348.144	626.598	168.108
b0965	yccU	2096.68	2513.25	983.101
b0966	hspQ	1890.41	2232.22	771.944
b0967	rlmI	1880.4	2350.09	1094.26
b0968	yccX	208.788	431.719	122.397
b0969	yccK	926.033	1215.24	549.025
b0970	yccA	6041.47	6778.28	3179.84
b0972	hyaA	2303.41	5543.2	1200.8
b0973	hyaB	464.063	1138.12	259.802
b0974	hyaC	919.571	2139.67	522.749
b0975	hyaD	512.59	1339.23	276.093
b0976	hyaE	185.009	474.028	97.8461
b0977	hyaF	205.448	670.848	134.374
b0978	appC	354.316	889.572	173.913
b0979	appB	457.582	1002.48	246.055
b0980	appA	446.849	1011.45	240.112
b0981	etk	230.218	283.546	124.954
b0982	etp	168.887	215.253	113.782
b0983	gfcE	105.384	194.508	68.4956
b0984	gfcD	57.6626	116.913	34.2954
b0985	gfcC	45.4318	226.03	53.4171
b0986	gfcB	20.0384	18.2046	14.2322
b0987	gfcA	78.3882	116.124	46.2153
b0988	insB_4	833.997	1223.63	540.375
b0989	cspH	32.6383	52.6324	43.7905
b0990	cspG	31.4577	18.9241	26.0625
b0991	ymcE	17.2094	11.3002	10.1417
b0992	yccM	67.4967	14.7468	36.0976
b0993	torS	272.461	13.4651	125.911
b0994	torT	380.354	26.1365	213.204
b0995	torR	736.156	22.952	411.1
b0996	torC	205.582	11.1261	99.3345
b0997	torA	381.738	12.4917	169.605
b0998	torD	107.214	14.9965	50.5937
b0999	cbpM	1894.43	12.2443	1267.85
b1000	cbpA	1766.11	27.0429	1242.29
b1001	yccE	15.4383	9.85119	11.1943
b1002	agp	7443.62	20.1152	3751.21
b1003	yccJ	3411.81	12.2816	1747.94
b1004	wrbA	10819.3	16.7586	5316.96
b1006	rutG	190.371	17.0486	122.119
b1007	rutF	82.8701	18.7802	54.8501
b1008	rutE	50.6493	22.6773	36.8043
b1009	rutD	58.5001	33.3624	36.0639
b1010	rutC	58.0608	33.5331	32.8715
b1011	rutB	53.1897	22.3247	38.2276
b1012	rutA	56.6426	28.3477	43.5062
b1013	rutR	381.364	16.9496	213.758
b1014	putA	755.487	15.4341	395.285
b1015	putP	5483.8	30.7653	2565.33
b1018	efeO	2424.9	17.0024	1565.95
b1019	efeB	1239.51	19.388	687.298
b1020	phoH	994.858	11.0264	501.987
b1021	pgaD	80.7594	10.6504	44.4409
b1022	pgaC	41.3565	9.44668	24.3733
b1023	pgaB	22.1999	11.5147	16.3278
b1024	pgaA	24.3093	16.4446	19.5516
b1025	ycdT	21.6156	9.53998	27.5569
b1028	ymdE	18.0626	13.5891	10.796
b1029	ycdU	19.7369	46.534	17.861
b1033	ghrA	6750.31	6177.95	4113.62
b1034	ycdX	3500.73	4141.53	2470.05
b1035	ycdY	1388.27	1361.6	800.625
b1036	ycdZ	623.717	469.658	361.425
b1037	csgG	401.505	2545.43	216.801
b1038	csgF	146.558	1713.52	70.4473
b1039	csgE	342.225	4116.71	174.956
b1040	csgD	160.816	2137.09	107.554
b1041	csgB	34.7615	27.447	20.4105
b1042	csgA	758.202	586.31	309.003
b1043	csgC	18.2439	14.2219	10.7872
b1044	ymdA	11021.6	212.277	3025.48
b1045	ymdB	8030.39	1595.25	2095.77
b1046	ymdC	1392.71	385.135	354.936
b1047	opgC	107.007	225.696	95.6703
b1048	opgG	4741.15	6659.06	3024.47
b1049	opgH	2392.19	2902.05	1254.7
b1050	yceK	6527.03	16130	5927.33
b1051	msyB	10527.7	21109.6	8283.88
b1053	mdtG	75.4119	151.888	42.0868
b1054	lpxL	1090.79	1470.2	556.276
b1055	yceA	253.72	361.741	205.004
b1056	yceI	109.173	114.252	77.7991
b1057	yceJ	212.213	277.414	140.652
b1058	yceO	27.2063	44.8218	20.1022
b1059	solA	2537.86	3696.55	1504.07
b1060	bssS	401.482	526.17	215.397
b1061	dinI	222.098	259.399	110.803
b1062	pyrC	4403.37	5170.81	1947.05
b1063	yceB	217.574	515.946	168.018
b1064	grxB	2202.44	2768.15	1302.16
b1065	mdtH	336.35	493.121	204.245
b1066	rimJ	2429.59	4149.39	1629.47
b1067	yceH	2701.81	5251.1	1841.65
b1068	yceM	1404.14	2248.07	783.346
b1069	murJ	240.488	564.291	131.596
b1070	flgN	7155.33	2996.86	7929.07
b1071	flgM	14255.4	4946.23	8445.53
b1072	flgA	22385	6922.61	9586.82
b1073	flgB	30095.6	9515.16	11466.7
b1074	flgC	46442.7	22214.5	23124.3
b1075	flgD	40950.9	16610.6	18447.7
b1076	flgE	37170.2	14633.5	16978.4
b1077	flgF	26597.5	10858	12526.1
b1078	flgG	31591.5	8994.54	13405.7
b1079	flgH	14933.7	3073.13	5221.87
b1080	flgI	9838.88	1838.84	3708.13
b1081	flgJ	9065.37	1891.22	3466.97
b1082	flgK	6576.58	3913.09	8006.96
b1083	flgL	7628.56	4389.43	11029.6
b1084	rne	3312.56	3948.17	1508.95
b1085	yceQ	559.109	1268.2	302.357
b1086	rluC	496.312	823.046	258.956
b1087	yceF	1903.35	2403.85	1017.38
b1088	yceD	12634.5	11020.8	6567.02
b1089	rpmF	4794.94	3805.87	2516.18
b1090	plsX	1654.55	3990.02	1059.34
b1091	fabH	4036.2	7943.12	2087.9
b1092	fabD	5941.31	11010.6	3686.76
b1093	fabG	6949.12	10850.2	4260.47
b1094	acpP	19994.2	22150.4	11122
b1095	fabF	10070.1	12874.6	5742.03
b1096	pabC	1022.69	1315.37	584.244
b1097	yceG	425.083	882.884	253.102
b1098	tmk	1896.61	3401.65	1073.14
b1099	holB	869.977	1541.74	477.156
b1100	ycfH	1444.65	1717.8	757.216
b1101	ptsG	13648.7	11079.6	8974.79
b1102	fhuE	1721.25	1221.73	1049.44
b1103	hinT	1864.61	2179.07	987.781
b1104	ycfL	11808	10956.1	6034.7
b1105	ycfM	5013.66	6447.22	2483.67
b1106	thiK	1221.26	2031.22	599.046
b1107	nagZ	2492.56	3946.09	1513.54
b1108	ycfP	6771.83	7375.98	3122.79
b1109	ndh	1875.75	1837.15	938.422
b1110	ycfJ	493.846	2937.16	561.759
b1111	ycfQ	8443.78	4959.86	4344.06
b1112	bhsA	29.6096	60.4576	18.608
b1113	ycfS	2124.27	1947.27	1183.07
b1114	mfd	1030.59	1451.44	533.885
b1115	ycfT	47.6894	55.255	34.9613
b1116	lolC	453.864	931.053	248.478
b1117	lolD	666.844	1437.01	346.728
b1118	lolE	1106.01	2544.66	649.194
b1119	nagK	3721.94	8745.1	2476.41
b1120	cobB	2775.37	3858.37	1664.12
b1121	ycfZ	24.4868	85.845	18.4432
b1122	ymfA	57.615	219.018	71.4581
b1123	potD	8902.69	7626.36	4796.3
b1124	potC	1789.23	2254.74	1075.63
b1125	potB	1309.1	1463.12	691.333
b1126	potA	1387.46	1858.18	820.967
b1127	pepT	1379.57	1479.15	727.208
b1128	ycfD	3567.53	8310.81	2273.58
b1129	phoQ	1687.73	2318.21	1018.71
b1130	phoP	4371.94	5802.26	2903.66
b1131	purB	3876.41	4551.36	1870.5
b1132	hflD	3931.52	8148.86	2158.75
b1133	mnmA	3265.18	6593.77	1908.95
b1134	nudJ	298.235	962.294	233.115
b1135	rluE	536.172	1104.27	310.508
b1136	icd	37702.2	39364.8	21483.7
b1137	ymfD	24.7927	22.6531	40.3098
b1138	ymfE	18.8423	23.4524	37.2754
b1139	lit	31.5529	33.8625	74.3127
b1140	intE	106.365	155.049	117.686
b1141	xisE	58.2266	93.5808	59.9751
b1143	ymfI	119.876	130.973	106.328
b1144	ymfJ	55.994	63.2508	64.4494
b1145	cohE	282.161	441.819	254.718
b1146	croE	67.65	83.6095	43.3534
b1147	ymfL	168.641	188.042	108.326
b1148	ymfM	135.84	142.161	81.347
b1149	ymfN	398.585	531.499	241.993
b1150	ymfR	371.244	372.481	227.565
b1151	beeE	366.372	517.508	229.536
b1152	jayE	122.261	232.242	64.5021
b1153	ymfQ	33.5474	66.2036	25.656
b1154	stfP	41.1353	72.0689	30.9531
b1155	tfaP	20.7939	18.962	12.4241
b1156	tfaE	76.7198	126.967	62.8324
b1157	stfE	36.1162	35.6493	24.7759
b1158	pinE	28.4383	31.9523	17.1613
b1159	mcrA	20.8948	20.7027	21.7915
b1160	iraM	14.0188	9.40269	9.74164
b1161	ycgX	20.3889	24.132	15.0916
b1162	ycgE	1395.82	2164.54	1035.19
b1163	ycgF	145.762	366.309	193.914
b1164	ycgZ	34.8083	59.8909	41.3321
b1165	ymgA	30.0312	37.5521	62.013
b1166	ariR	60.2949	60.7351	107.298
b1167	ymgC	31.3812	33.0244	35.9411
b1168	ycgG	29.4396	43.4059	18.2307
b1171	ymgD	136.225	288.837	208.763
b1172	ymgG	192.632	411.326	287.385
b1174	minE	1158.34	2785.19	796.172
b1175	minD	8392.84	14656.4	5176.88
b1176	minC	4141.22	9613.24	2377.14
b1177	ycgJ	356.398	259.263	334.412
b1178	pliG	728.132	470.11	624.949
b1179	ycgL	239.143	410.766	193.997
b1180	ycgM	2289.08	2765.68	1294.07
b1181	ycgN	378.66	595.244	246.741
b1182	hlyE	39.7781	63.9968	86.5685
b1183	umuD	283.302	573.734	198.918
b1184	umuC	121.521	232.362	86.9381
b1185	dsbB	504.396	413.854	246.652
b1186	nhaB	2821.45	4478.41	1881.86
b1187	fadR	654.675	1008.41	384.173
b1188	ycgB	2083.75	3856.23	1001.64
b1189	dadA	5692.45	9686.25	3146.47
b1190	dadX	1134.81	2423.59	652.226
b1191	cvrA	366.756	678.361	383.861
b1192	ldcA	999.076	1737.76	560.801
b1193	emtA	1136.89	2170.98	1008.4
b1194	ycgR	1234.54	1692.51	5147.69
b1195	ymgE	323.744	509.638	191.244
b1196	ycgY	48.1667	67.459	21.5479
b1197	treA	4051.14	4249.52	2007.51
b1198	dhaM	3777.68	4641.53	2027.36
b1199	dhaL	3671.47	5038.95	2024.2
b1200	dhaK	3299.67	4800.28	1852.4
b1201	dhaR	360.235	707.604	269.454
b1202	ycgV	116.737	227.973	70.6199
b1203	ychF	3189.73	4188.97	1973.81
b1204	pth	473.599	877.623	288.269
b1205	ychH	4674.72	6087.92	2036.75
b1206	ychM	777.963	1156.6	517.92
b1207	prs	7069.53	8767.77	3813.73
b1208	ispE	3445.77	4423.46	1531.16
b1209	lolB	1428.68	1772.55	768.17
b1210	hemA	898.882	2653.08	545.718
b1211	prfA	2418.57	4077.88	1493.88
b1212	prmC	273.076	687.499	156.299
b1213	ychQ	138.902	328.901	90.3472
b1214	ychA	925.77	2601.49	736.353
b1215	kdsA	2468.73	4022.21	1559.73
b1216	chaA	515.494	571.586	322.628
b1217	chaB	350.381	643.126	241.325
b1218	chaC	742.35	542.82	313.94
b1219	ychN	2061.19	1189.33	795.937
b1220	ychO	117.196	175.596	78.119
b1221	narL	2140.53	4692.79	2414.31
b1222	narX	268.714	1349.46	237.306
b1223	narK	281.506	1337.62	302.544
b1224	narG	173.776	1248.65	297.694
b1225	narH	314.284	1771.18	450.152
b1226	narJ	189.441	768.39	179.078
b1227	narI	182.568	591.881	170.669
b1228	ychS	36.9089	86.706	28.7013
b1229	tpr	21.7958	24.6989	13.6436
b1232	purU	1992.45	2016.42	1203.52
b1233	ychJ	487.639	839.023	370.76
b1234	rssA	4099.33	8400.02	2233.94
b1235	rssB	909.901	2198.39	450.423
b1236	galU	2799.72	4575.51	2331.66
b1237	hns	8628.32	9495.83	6221.66
b1238	tdk	281.197	551.579	235.206
b1241	adhE	14956.8	12362.1	7264.82
b1242	ychE	114.746	151.812	63.964
b1243	oppA	16618.6	17189.6	10906
b1244	oppB	4353.05	3146.24	2277.04
b1245	oppC	4999.83	3067.79	2114.32
b1246	oppD	3353.37	3188.41	1623.57
b1247	oppF	4221.6	3960.88	2036.87
b1248	yciU	551.548	762.296	335.008
b1249	cls	1532.42	2008.24	956.048
b1250	kch	90.9377	123.141	93.9341
b1251	yciI	333.774	535.857	206.611
b1252	tonB	2610.24	3784.19	1335.47
b1253	yciA	800.206	910.829	379.853
b1254	yciB	1833.65	2490.99	998.487
b1255	yciC	1825.41	3052.38	1065.17
b1256	ompW	4363.82	914.081	1164.64
b1257	yciE	253.676	255.471	254.315
b1258	yciF	348.398	442.143	567.75
b1259	yciG	86.8397	161.661	100.083
b1260	trpA	4312.03	6829.17	2388.86
b1261	trpB	12235.2	15586.9	6919.45
b1262	trpC	3745.61	5741.77	1957.03
b1263	trpD	2361.74	3744.81	1254.62
b1264	trpE	3946.96	4491.73	1908.43
b1265	trpL	219.94	519.527	136.875
b1266	yciV	1077.11	1887.68	587.883
b1267	yciO	1937.84	3614.34	1200.17
b1268	yciQ	86.1585	144.984	61.4887
b1269	rluB	1513.08	1767.38	1011.7
b1270	btuR	2068.78	1466.23	755.997
b1271	yciK	4269.03	3613.63	1561.21
b1272	sohB	2363.56	4028.14	2022.81
b1273	yciN	445.048	954.418	235.993
b1274	topA	2749.86	5684.73	1744.9
b1275	cysB	2724.91	4115.26	2009.17
b1276	acnA	9475.92	10843	4602.25
b1277	ribA	1245.37	2060.61	667.505
b1278	pgpB	178.683	477.212	111.844
b1279	yciS	1599.82	3263.42	1023.49
b1280	yciM	512.571	878.761	306.089
b1281	pyrF	1744.6	2218.05	1060.89
b1282	yciH	319.978	355.692	179.817
b1283	osmB	1284.71	6058.95	2116.65
b1284	yciT	4873	3920.45	2458.97
b1285	gmr	245.981	713.398	215.222
b1286	rnb	4281.18	2347.93	2404.53
b1287	yciW	4939.97	6466.59	2189.1
b1288	fabI	6789.74	8807.26	3604.51
b1289	ycjD	303.242	500.021	140.686
b1290	sapF	1422.33	1746.12	638.738
b1291	sapD	650.838	1022.58	311.91
b1292	sapC	206.527	471.105	130.012
b1293	sapB	491.942	1039.09	292.282
b1294	sapA	799.08	1553.64	446.038
b1295	ymjA	691.264	1043.51	340.046
b1296	puuP	3084.35	2692.59	1265.95
b1297	puuA	11616.2	24466.2	7404.11
b1298	puuD	5477.14	17700.2	3677.15
b1299	puuR	3361.12	11632.2	2420.65
b1300	puuC	13290.9	26934.4	8436.1
b1301	puuB	3432.58	10617.2	2310.4
b1302	puuE	4771.26	8833.87	2499.31
b1303	pspF	452.664	681.739	302.417
b1304	pspA	1791.36	10035.7	1295.62
b1305	pspB	2099.72	12349.5	1398.52
b1306	pspC	1967.21	8626.94	1264.3
b1307	pspD	1159.71	6298.53	707.352
b1308	pspE	774.22	1613.68	376.795
b1309	ycjM	29.2704	184.131	17.1668
b1310	ycjN	45.7489	270.602	31.0097
b1311	ycjO	57.3098	216.327	45.1851
b1312	ycjP	66.4512	215.716	59.9004
b1313	ycjQ	118.051	453.261	80.7146
b1314	ycjR	196.789	928.859	154.889
b1315	ycjS	197.395	724.381	125.945
b1316	ycjT	53.1842	192.241	37.4247
b1317	ycjU	22.4626	53.4373	14.9405
b1319	ompG	27.0797	28.7174	18.6876
b1320	ycjW	210.578	499.023	166.268
b1321	ycjX	955.932	2125.11	581.663
b1322	ycjF	822.835	937.03	395.886
b1323	tyrR	1647.32	2541.41	945.973
b1324	tpx	11143.7	8552.57	6211.12
b1325	ycjG	1930.11	3172.9	1019.32
b1326	mpaA	3386.12	5504.88	1702.99
b1327	ycjY	315.791	406.661	248.176
b1328	ycjZ	189.079	405.469	173.999
b1329	mppA	534.162	838.856	402.417
b1330	ynaI	137.454	304.855	109.033
b1332	ynaJ	1234.38	1835.45	818.705
b1333	uspE	3561.1	8566.52	2117.91
b1334	fnr	4788.78	6271.27	2620.3
b1335	ogt	538.419	2103.72	564.52
b1336	abgT	105.295	93.2323	48.417
b1337	abgB	329.637	324.697	169.288
b1338	abgA	455.438	509.948	283.761
b1339	abgR	374.685	460.727	197.371
b1340	ydaL	668.565	1163.23	355.651
b1341	ydaM	1396.38	1288.38	665.777
b1342	ydaN	1253.61	2064.44	827.502
b1343	dbpA	671.109	1148.15	354.115
b1344	ttcA	831.889	1159.94	659.417
b1345	intR	41.7751	38.1365	72.7339
b1346	ydaQ	31.0928	20.7748	36.3541
b1347	ydaC	17.4102	9.41725	16.255
b1348	ralR	24.4189	20.2979	45.8315
b1349	recT	306.491	452.7	397.885
b1350	recE	306.996	239.795	438.44
b1351	racC	40.9244	27.0362	113.734
b1352	kilR	20.6191	12.5225	35.5901
b1353	sieB	41.1804	27.5828	73.0827
b1355	ydaG	202.856	87.182	365.618
b1356	racR	137.546	299.278	146.139
b1357	ydaS	60.1581	61.3428	64.1041
b1358	ydaT	106.052	94.9678	147.041
b1359	ydaU	120.482	135.94	190.458
b1360	ydaV	161.459	153.291	208.949
b1361	ydaW	156.746	189.594	153.993
b1362	rzpR	86.743	124.315	70.3314
b1363	trkG	158.416	124.939	178.703
b1365	ynaK	106.193	100.527	121.09
b1366	ydaY	114.195	88.5504	94.6877
b1368	ynaA	64.667	110.586	54.4762
b1370	insH_5	1487.34	3654.83	1343.08
b1372	stfR	143.118	272.964	103.001
b1373	tfaR	184	271.546	145.33
b1374	pinR	105.643	199.882	102.474
b1375	ynaE	26.2775	103.776	46.8379
b1376	uspF	7014.12	11116.7	3594.83
b1377	ompN	39.7632	47.6148	30.523
b1378	ydbK	3223.22	4319.17	1774.59
b1379	hslJ	1113	1578.94	551.63
b1380	ldhA	2433.18	2005.63	1349.16
b1381	ydbH	153.904	374.834	83.6811
b1382	ynbE	162.024	266.709	148.203
b1383	ydbL	387.378	588.553	340.717
b1384	feaR	1960.12	2473.03	992.635
b1385	feaB	827.375	1064.88	453.851
b1386	tynA	172.759	229.773	91.9438
b1387	paaZ	75.8799	97.3886	58.5516
b1388	paaA	133.935	107.402	61.5696
b1389	paaB	137.333	99.4834	78.533
b1390	paaC	240.351	216.415	120.768
b1391	paaD	370.958	424.728	175.595
b1392	paaE	128.333	155.513	67.8234
b1393	paaF	152.65	203.351	88.7433
b1394	paaG	89.3773	152.634	50.7205
b1395	paaH	132.736	319.331	87.6255
b1396	paaI	32.9239	82.1257	20.7272
b1397	paaJ	612.929	959.666	315.854
b1398	paaK	2723.29	3429.57	1262.68
b1399	paaX	2503.16	3657.34	1324
b1400	paaY	3508.53	4022.79	1718.6
b1406	ydbC	1903.99	2047.1	842.922
b1407	ydbD	91.515	116.42	103.951
b1408	ynbA	30.6103	33.8735	30.0169
b1409	ynbB	18.0461	20.2385	14.6799
b1410	ynbC	89.0646	189.134	62.847
b1411	ynbD	197.57	388.561	139.222
b1412	azoR	1241.92	1826.6	771.45
b1413	hrpA	600.983	842.71	395.104
b1414	ydcF	1100.32	2271.74	705.589
b1415	aldA	32233.4	29841.8	17889.5
b1418	cybB	1084.6	1939.16	868.69
b1419	ydcA	396.355	416.071	200.852
b1420	mokB	681.016	590.238	282.86
b1421	trg	1454.71	1408.86	5481.09
b1422	ydcI	300.419	387.097	324.287
b1423	ydcJ	2458.67	3221.13	802.675
b1424	opgD	1397.57	1815.2	819.867
b1426	ydcH	78.8115	203.947	34.4285
b1427	rimL	447.319	685.878	325.577
b1428	ydcK	343.351	425.524	218.14
b1429	tehA	494.463	494.728	304.975
b1430	tehB	1400.33	781.814	1073.18
b1431	ydcL	1552.66	1883.37	958.567
b1432	insQ	270.535	378.351	140.451
b1433	ydcO	239.9	240.843	83.2179
b1434	ydcN	270.693	531.742	155.293
b1435	ydcP	1230.55	2461.42	824.273
b1436	yncJ	99.6328	207.212	61.3429
b1438	hicB	617.747	953.177	362.08
b1439	ydcR	273.139	543.418	182.714
b1440	ydcS	8550.4	4285.87	3088.21
b1441	ydcT	3818.59	1632.69	1382.17
b1442	ydcU	1944.94	986.661	746.268
b1443	ydcV	948.002	540.192	385.389
b1444	prr	9737.08	2634.18	3301.68
b1445	ydcX	71.1889	100.984	49.7217
b1446	ydcY	208.975	540.989	137.344
b1447	ydcZ	412.245	888.455	290.547
b1448	yncA	2259.99	4028.09	1212.25
b1449	yncB	1840.73	2080.21	931.046
b1450	mcbR	270.751	429.319	213.056
b1451	yncD	151.205	309.679	112.95
b1452	yncE	3609.6	4332.12	2547.86
b1453	ansP	181.391	303.03	118.998
b1454	yncG	54.9556	123.067	33.7367
b1455	yncH	13.5193	8.49322	8.99719
b1456	rhsE	31.1713	64.5172	23.4558
b1457	ydcD	16.4936	9.41635	11.4021
b1459	yncI	22.7754	25.4977	29.1454
b1460	ydcC	34.693	48.9559	35.0241
b1461	pptA	253.313	153.722	186.379
b1462	yddH	277.38	468.74	145.955
b1463	nhoA	508.487	1006.87	287.43
b1464	yddE	962.61	1433.8	524.57
b1465	narV	236.323	568.387	145.131
b1466	narW	364.491	1378.36	245.109
b1467	narY	240.27	917.904	161.932
b1468	narZ	504.108	1691.02	312.043
b1469	narU	141.807	1089.68	145.293
b1470	yddJ	16.6327	9.76947	9.54816
b1471	yddK	16.0023	8.38918	8.93183
b1472	yddL	20.5489	14.9001	12.9
b1473	yddG	303.158	339.548	195.202
b1474	fdnG	66.1193	149.788	56.8452
b1475	fdnH	137.487	214.008	91.6815
b1476	fdnI	66.5018	121.712	48.7924
b1477	yddM	170.688	247.823	85.0149
b1478	adhP	10146.2	4851.76	4878.39
b1479	maeA	7227.52	9528.78	4509.28
b1480	sra	6259.34	6177.94	3033.13
b1481	bdm	125.427	211.552	131.886
b1482	osmC	3621.43	4811.18	2057.63
b1483	ddpF	730.781	1273.52	351.678
b1484	ddpD	652.122	1207.99	373.276
b1485	ddpC	600.753	1358.29	262.054
b1486	ddpB	398.693	619.304	163.269
b1487	ddpA	1985.47	2504.78	897.802
b1488	ddpX	1232.81	1935.04	551.1
b1489	dosP	305.326	295.639	162.19
b1490	dosC	725.716	1258.57	765.195
b1491	yddW	349.762	1262.83	250.689
b1492	gadC	1025.96	2402.8	563.946
b1493	gadB	695.618	1963.16	376.48
b1494	pqqL	517.537	740.675	432.056
b1495	yddB	465.874	904.151	292.774
b1496	yddA	62.6539	231.243	44.3489
b1497	ydeM	24.2464	42.5913	18.8318
b1498	ydeN	1535.75	2529.79	1448
b1499	ydeO	22.8821	35.9036	18.5378
b1501	ydeP	233.533	435.323	150.167
b1502	ydeQ	44.4553	58.2878	60.1446
b1503	ydeR	32.037	55.8545	27.3611
b1504	ydeS	23.3199	20.1964	17.4957
b1505	ydeT	20.8356	23.9462	14.4153
b1506	yneL	21.3229	21.7993	13.5268
b1507	hipA	556.695	794.279	452.187
b1508	hipB	384.423	532.743	277.824
b1509	ydeU	414.976	580.227	233.775
b1510	ydeK	344.429	681.571	253.077
b1511	lsrK	1639.29	1747.4	681.792
b1512	lsrR	1378.79	2109.43	672.284
b1513	lsrA	437.639	686.861	143.78
b1514	lsrC	852.255	1403.55	347.66
b1515	lsrD	117.561	297.719	57.7041
b1516	lsrB	995.887	588.206	529.122
b1517	lsrF	1135.41	1113.13	665.489
b1518	lsrG	663.196	652.328	374.181
b1519	tam	1453.45	2413.55	734.351
b1520	yneE	74.8128	208.318	49.1012
b1521	uxaB	267.778	264.074	128.764
b1522	yneF	85.8278	146.404	54.6545
b1523	yneG	511.572	761.145	289.152
b1524	yneH	820.872	1092.94	448.012
b1525	sad	1473.04	1702.18	815.676
b1526	yneJ	223.248	346.82	96.1853
b1527	yneK	35.7248	31.2169	26.1674
b1528	ydeA	134.687	263.617	84.3388
b1529	marC	400.555	652.574	218.05
b1530	marR	228.626	717.972	158.557
b1531	marA	556.273	1015.66	351.85
b1532	marB	461.693	742.476	303.536
b1533	eamA	1985.97	2821.33	1303.47
b1534	ydeE	330.034	551.671	237.584
b1535	ydeH	216.829	4753.38	249.63
b1536	ydeI	113.987	373.395	134.095
b1537	ydeJ	85.6514	278.842	80.1347
b1538	dcp	2942.99	2287.76	1496.69
b1539	ydfG	4263.52	3850.36	2229.51
b1540	ydfH	704.604	807.328	378.391
b1541	ydfZ	168.532	208.749	93.6656
b1542	ydfI	61.4367	97.2247	33.5724
b1545	pinQ	111.763	233.8	117.174
b1547	stfQ	73.3821	113.552	38.3967
b1548	nohQ	120.012	217.242	67.0328
b1549	ydfO	18.0387	10.685	11.0117
b1550	gnsB	18.7058	11.8425	16.7804
b1551	ynfN	17.0126	14.7158	10.8409
b1552	cspI	23.5192	60.4957	13.589
b1553	rzpQ	22.3537	19.5681	13.9829
b1554	arrQ	38.01	49.0774	36.8746
b1555	ydfR	28.7271	57.8144	19.7043
b1556	essQ	22.515	26.549	20.0889
b1557	cspB	17.2847	32.2781	11.3221
b1558	cspF	37.5181	138.962	43.9188
b1559	quuQ	86.3246	97.4351	63.7009
b1560	ydfU	20.8986	19.1483	14.0046
b1561	rem	39.6255	47.6928	28.6064
b1562	hokD	1212.47	1539.6	597.113
b1563	relE	4852.01	4701.43	2567.65
b1564	relB	2092.82	2882.24	1334.11
b1565	ydfV	396.486	645.888	292.854
b1566	flxA	212.814	914.177	2055.2
b1567	intK	26.069	35.9779	54.4606
b1568	ydfX	36.225	38.0834	30.086
b1569	dicC	25.9534	37.0981	20.9563
b1570	dicA	575.6	756.294	477.854
b1571	ydfA	94.5967	105.307	113.489
b1572	ydfB	39.7175	27.9616	37.5113
b1573	ydfC	93.0011	92.1138	68.8653
b1575	dicB	17.6317	11.5799	13.9939
b1576	ydfD	23.2572	11.8015	21.4784
b1577	ydfE	192.313	84.4527	253.927
b1578	insD	4810.33	6142.82	2600.27
b1579	intQ	41.1198	80.5429	41.2395
b1580	rspB	285.067	657.347	212.498
b1581	rspA	276.579	673.158	180.391
b1582	ynfA	389.583	755.682	264.614
b1583	ynfB	3492.47	6513.99	2741.82
b1584	speG	2691.61	4755.93	2046.3
b1585	ynfC	486.22	677.718	396.877
b1586	ynfD	349.051	366.643	200.792
b1587	ynfE	69.0385	138.037	40.0013
b1588	ynfF	229.808	286.627	103.733
b1589	ynfG	136.096	340.484	88.382
b1590	ynfH	349.891	878.84	225.655
b1591	dmsD	332.682	452.688	176.135
b1592	clcB	156.711	685.188	86.2117
b1593	ynfK	742.868	743.912	375.728
b1594	dgsA	2420.33	4603.57	1587.57
b1595	ynfL	239.778	415.3	142.027
b1596	ynfM	259.788	289.35	143.161
b1597	asr	304.881	256.032	210.207
b1598	ydgD	458.517	666.354	204.364
b1599	mdtI	45.4492	87.4845	34.8499
b1600	mdtJ	22.8759	68.6306	19.6307
b1601	tqsA	117.152	242.642	74.4811
b1602	pntB	14918.7	19740.9	9041.06
b1603	pntA	21171.2	25653.6	12154.7
b1604	ydgH	3052.65	3114.52	1526.16
b1605	ydgI	282.078	583.85	180.553
b1606	folM	1092.69	1157.7	590.55
b1607	ydgC	381.127	661.503	307.169
b1608	rstA	2290.26	2851.1	1260.47
b1609	rstB	529.046	555.521	235.159
b1610	tus	866.799	1498.03	508.853
b1611	fumC	7814.78	12639	4461.58
b1612	fumA	13591.5	15202.3	6838.24
b1613	manA	2431.47	3909.46	1674.87
b1614	ydgA	1933.71	3408.84	1541.14
b1615	uidC	99.5075	77.5768	47.2704
b1616	uidB	443.964	192.93	124.938
b1617	uidA	869.004	325.949	313.54
b1618	uidR	1064.4	1973	618.691
b1619	hdhA	1483.61	1135.73	957.195
b1620	malI	351.821	461.429	226.462
b1621	malX	938.23	656.482	429.864
b1622	malY	1275.11	3050.07	774.873
b1623	add	3583.11	4241.81	1746.03
b1624	ydgJ	5058.44	7471.37	2788.54
b1625	cnu	192.613	454.331	222.271
b1626	ydgK	455.41	1312.08	363.989
b1627	rsxA	479.308	896.871	282.578
b1628	rsxB	664.856	2199.29	431.265
b1629	rsxC	172.12	496.445	121.451
b1630	rsxD	259.449	480.24	141.191
b1631	rsxG	300.631	502.36	149.718
b1632	rsxE	420.72	700.703	229.329
b1633	nth	38.3048	46.6371	34.5266
b1634	dtpA	341.063	393.881	232.637
b1635	gst	1679.17	5576.84	1125.74
b1636	pdxY	557.964	1436.69	338.813
b1637	tyrS	2858.02	4209.6	1753.18
b1638	pdxH	3627.47	3928.71	1992.19
b1639	mliC	184.419	487.674	151.46
b1640	anmK	1673.19	3448.09	981.233
b1641	slyB	11731.8	15447.5	7894.52
b1642	slyA	537.088	745.251	345.389
b1643	ydhI	97.33	182.038	96.3716
b1644	ydhJ	69.7144	116.268	42.5555
b1645	ydhK	61.9587	101.494	32.0803
b1646	sodC	1068.71	585.514	481.206
b1647	ydhF	5823.52	5030.6	2679.82
b1648	ydhL	77.5787	231.065	54.4311
b1649	nemR	58.2462	124.773	37.4964
b1650	nemA	562.416	656.724	325.517
b1651	gloA	2205.76	2219.79	1330.12
b1652	rnt	420.633	631.822	246.161
b1653	lhr	312.673	381.081	173.387
b1654	grxD	1756.78	1931.51	934.734
b1655	ydhO	442.508	486.196	315.773
b1656	sodB	15002.7	14250.3	9267.51
b1657	ydhP	203.383	390.637	147.363
b1658	purR	1947.86	2430.4	985.797
b1659	ydhB	340.676	556.473	175.143
b1660	ydhC	263.196	325.041	153.256
b1661	cfa	3383.36	5779.53	1884.59
b1662	ribC	710.399	1018.69	563.463
b1663	mdtK	1843.58	2723.45	950.739
b1664	ydhQ	3827.7	10561.2	3035.65
b1667	ydhR	1653.03	311.487	982.003
b1668	ydhS	629.179	1157.24	431.168
b1669	ydhT	281.72	488.745	154.133
b1670	ydhU	353.973	1048.38	266.014
b1671	ydhX	200.592	629.34	164.358
b1672	ydhW	197.639	617.486	134.696
b1673	ydhV	76.7895	408.454	95.7369
b1674	ydhY	44.8822	302.509	63.5954
b1675	ydhZ	72.6749	64.5861	43.641
b1676	pykF	6554.46	6704.43	3618.33
b1677	lpp	1928.83	1110.76	1072.17
b1678	ynhG	1042.1	8765.24	794.089
b1679	sufE	1036.48	2192.32	642.515
b1680	sufS	1632.07	2579.8	858.4
b1681	sufD	1539.18	3048.68	969.01
b1682	sufC	481.597	1007.51	328.607
b1683	sufB	2396.62	3982.41	1577.87
b1684	sufA	1174.29	2260.84	757.121
b1685	ydiH	130.935	324.38	63.4449
b1686	ydiI	1070.87	1667.42	513.695
b1687	ydiJ	7291.9	8684.28	3656.44
b1688	ydiK	2056.62	3236.64	1204.37
b1689	ydiL	42.8691	113.886	27.6287
b1690	ydiM	24.4698	38.6536	19.1216
b1691	ydiN	69.1839	104.951	43.9873
b1692	ydiB	112.688	71.842	81.5328
b1693	aroD	2757.67	2096.25	1663.31
b1694	ydiF	117.163	88.7149	77.1675
b1695	ydiO	141.859	102.891	61.6813
b1696	ydiP	159.525	468.904	168.264
b1697	ydiQ	101.801	114.521	48.2148
b1698	ydiR	262.029	325.248	136.955
b1699	ydiS	153.948	288.27	103.98
b1700	ydiT	85.8037	194.391	52.9042
b1701	fadK	99.0273	132.698	70.3611
b1702	ppsA	8769.42	13594.2	3963.37
b1703	ppsR	1841.88	2886.08	1140.98
b1704	aroH	765.01	1562.46	560.905
b1705	ydiE	91.9677	154.796	61.133
b1706	ydiU	351.783	777.704	210.617
b1707	ydiV	62.1179	197.009	55.2756
b1708	nlpC	1338.41	3138.72	762.416
b1709	btuD	1928.51	3346.75	1042.07
b1710	btuE	2896.81	4651.13	1575.13
b1711	btuC	445.929	1090.94	224.368
b1712	ihfA	8709.53	11333.8	5045.49
b1713	pheT	9255.93	8330.27	4704.07
b1714	pheS	8813.59	8214.01	4591.01
b1715	pheM	25.3948	21.2226	12.172
b1716	rplT	771.426	1062.15	438.587
b1717	rpmI	11001.2	16763.4	6586.2
b1718	infC	18210.5	23514.5	10800.6
b1719	thrS	11943.4	19020.8	8548.41
b1722	ydiY	379.594	484.151	248.043
b1723	pfkB	452.915	884.986	140.431
b1724	ydiZ	2288.47	2811.69	1298.54
b1725	yniA	8449.29	9472.4	3627.79
b1726	yniB	311.219	847.139	260.529
b1727	yniC	1847.6	2177.59	1059.34
b1728	ydjM	43.3311	75.5771	32.7795
b1729	ydjN	4753.52	4909.81	2811.34
b1730	ydjO	18.8609	14.0786	11.8036
b1731	cedA	49.0433	103.046	34.2085
b1732	katE	4300.61	6050.22	1762.93
b1733	chbG	1772.27	2301.43	901.504
b1734	chbF	223.919	306.435	166.267
b1735	chbR	297.642	585.347	321.68
b1736	chbA	304.447	863.566	246.634
b1737	chbC	424.42	856.549	250.479
b1738	chbB	576.444	1411.9	460.893
b1739	osmE	1723.13	4137.46	1147.53
b1740	nadE	3505.02	4879.66	2495.26
b1741	cho	283.52	404.017	170.505
b1742	ves	444.104	689.08	1830.65
b1743	spy	526.499	1185.24	388.396
b1744	astE	495.537	653.494	255.638
b1745	astB	510.364	971.519	316.997
b1746	astD	560.025	743.176	277.275
b1747	astA	1111.47	1500.72	533.34
b1748	astC	2268.75	2381.21	1037.39
b1749	xthA	1309.42	1708.27	679.68
b1750	ydjX	120.169	223.46	120.848
b1751	ydjY	264.283	476.031	189.599
b1752	ydjZ	201.841	445.399	120.072
b1753	ynjA	234.245	393.543	131.157
b1754	ynjB	351.055	611.574	181.683
b1755	ynjC	73.9888	156.394	59.0627
b1756	ynjD	94.3067	190.59	53.9178
b1757	ynjE	956.025	792.03	407.073
b1758	ynjF	402.659	622.667	246.432
b1759	nudG	331.544	322.239	579.878
b1760	ynjH	405.48	434.822	896.369
b1761	gdhA	15398.3	17573	10273.3
b1762	ynjI	32.9129	105.457	23.4082
b1763	topB	2002.8	4303.34	948.886
b1764	selD	4660.94	14959.5	3296.46
b1765	ydjA	9510.8	18238.7	6168.86
b1766	sppA	804.753	1001.17	432.68
b1767	ansA	2494.98	2813.85	1301.33
b1768	pncA	1053.87	965.65	576.718
b1769	ydjE	65.833	81.3498	56.2973
b1770	ydjF	86.6685	95.1723	58.7221
b1771	ydjG	131.377	171.762	123.916
b1772	ydjH	146.276	175.433	164.891
b1773	ydjI	330.35	319.668	295.86
b1774	ydjJ	282.049	372.02	260.088
b1775	ydjK	240.549	357.831	132.56
b1776	ydjL	618.062	817.733	380.887
b1777	yeaC	2288.55	2570.09	1612.5
b1778	msrB	6320.75	7756.69	4537.14
b1779	gapA	6468.19	9008.03	3831.42
b1780	yeaD	1778.1	2433.03	1055.69
b1781	yeaE	475.118	428.694	214.882
b1782	mipA	4463.1	6074.06	2446.86
b1783	yeaG	6937.66	9265.74	3757.62
b1784	yeaH	793.868	947.229	346.446
b1785	yeaI	18.1365	19.5676	11.7005
b1786	yeaJ	81.6655	484.999	91.6994
b1787	yeaK	619.143	1092.59	442.666
b1788	yoaI	249.591	564.156	190.425
b1789	yeaL	181.006	209.188	111.045
b1790	yeaM	398.623	651.074	250.188
b1791	yeaN	190.277	275.936	102.969
b1792	yeaO	447.098	632.158	240.665
b1793	yoaF	147.111	196.217	92.9864
b1794	yeaP	701.891	1436.1	499.355
b1795	yeaQ	276.853	1075.83	178.606
b1796	yoaG	32.566	344.602	48.7441
b1797	yeaR	86.21	1042.35	151.792
b1798	leuE	41.8649	82.2971	20.0719
b1799	dmlR	1826.55	2990.93	912.469
b1800	dmlA	610.33	406.132	316.653
b1801	yeaV	66.6226	102.872	38.9686
b1802	yeaW	296.228	361.206	176.658
b1803	yeaX	138.772	187.449	86.1673
b1804	rnd	581.331	762.319	307.158
b1805	fadD	2216.31	3303.04	942.136
b1806	yeaY	1293.62	1975.6	770.567
b1807	yeaZ	655.303	1407.81	487.385
b1808	yoaA	282.325	496.934	139.637
b1809	yoaB	1102.85	1067.49	863.629
b1810	yoaC	315.979	539.191	377.496
b1811	yoaH	306.321	499.977	184.63
b1812	pabB	908.966	1334.98	497.309
b1813	nudL	519.644	904.065	291.937
b1814	sdaA	489.36	843.037	303.669
b1815	adrB	246.847	493.595	123.098
b1816	yoaE	1332.9	2144.38	773.694
b1817	manX	15042.8	25709.3	12423.6
b1818	manY	28829.8	35983.3	19925.6
b1819	manZ	19297.9	26354.4	13806.2
b1820	yobD	337.481	287.196	266.262
b1821	yebN	56.511	228.876	38.0028
b1822	rlmA	384.662	500.583	232.914
b1823	cspC	9421.21	2681.87	5361.12
b1824	yobF	13582.8	5036.61	7200.4
b1825	yebO	45.5205	55.0156	27.2666
b1826	mgrB	293.179	305.811	181.248
b1827	kdgR	1238.41	2173.83	977.564
b1828	yebQ	100.191	136.033	53.3606
b1829	htpX	10117.5	12159.2	5652.29
b1830	prc	3167.27	4248.45	1935.37
b1831	proQ	7080.08	10761.6	4234.14
b1832	yebR	2373.29	3630.17	1235.96
b1833	yebS	174.763	459.655	91.7782
b1834	yebT	684.681	954.736	314.724
b1835	rsmF	320.442	595.606	230.612
b1836	yebV	1315.46	3085.64	679.973
b1837	yebW	1056.96	2332.72	627.361
b1838	pphA	152.419	296.169	118.882
b1839	yebY	1242.89	1619.02	727.875
b1840	yebZ	4854.84	5875.85	2569.84
b1841	yobA	480.607	790.507	293.399
b1842	holE	657.666	1154.59	482.526
b1843	yobB	454.976	1155.06	333.712
b1844	exoX	2852.99	5144.02	1787.57
b1845	ptrB	544.329	905.74	288.909
b1846	yebE	569.31	1374.71	331.194
b1847	yebF	1699.47	1446.11	1160.52
b1848	yebG	1220.76	1288.09	1008.77
b1849	purT	2617.67	3317.72	1116.34
b1850	eda	7834.95	5325.04	3603.34
b1851	edd	857.478	749.501	517.723
b1852	zwf	7678.35	7130.24	3539.87
b1853	yebK	2585.06	2996.86	1433.34
b1854	pykA	6593.49	6013.19	3489.63
b1855	lpxM	995.388	2012.34	524.733
b1856	yebA	1416.67	3809.7	796.628
b1857	znuA	1166.42	768.933	584.752
b1858	znuC	321.798	733.346	231.99
b1859	znuB	908.43	1326.52	438.852
b1860	ruvB	1462.91	2456.71	834.163
b1861	ruvA	1118.79	1894.44	551.188
b1862	yebB	29.7459	74.1301	18.9471
b1863	ruvC	206.107	310.457	111.657
b1864	yebC	7411.24	8475.5	4063.48
b1865	nudB	2373.65	3098.16	1294.18
b1866	aspS	6211.25	10035.7	3890.27
b1867	yecD	5457.09	8868.69	3144.57
b1868	yecE	1244.14	2061.3	667.187
b1869	yecN	1324.79	2911.35	665.605
b1870	cmoA	1354.35	2723.14	815.938
b1871	cmoB	1073.09	2770.23	677.784
b1872	torZ	276.511	840.298	175.891
b1873	torY	91.8737	127.529	54.7709
b1874	cutC	886.501	850.671	319.452
b1875	yecM	776.738	1745.06	498.226
b1876	argS	1808.69	3054.02	1042.5
b1877	yecT	74.4605	16.7768	24.1869
b1878	flhE	2121.26	399.898	685.554
b1879	flhA	6796.61	1242.51	2068.25
b1880	flhB	6126.42	1112.4	1711.25
b1881	cheZ	1920.63	1656.17	7278.07
b1882	cheY	1446.53	1472.09	6050.48
b1883	cheB	483.685	593.845	1929.59
b1884	cheR	396.746	595.013	1961.64
b1885	tap	3855.25	3418.7	12016.3
b1886	tar	5475.68	6675.49	15153.7
b1887	cheW	1750.11	1954.08	6890.54
b1888	cheA	3274	4865.24	10125.5
b1889	motB	1328.15	1811.28	4947.45
b1890	motA	2560.08	2850.72	8381.68
b1891	flhC	11181.8	5396.77	6605.21
b1892	flhD	9797.9	4802.38	6867.53
b1895	uspC	474.642	1655.84	438.506
b1896	otsA	2318.02	4052.47	1383.84
b1897	otsB	1221.09	2432.37	648.851
b1900	araG	1680.98	1243.92	908.36
b1901	araF	4026.48	2046.54	2062.38
b1902	ftnB	212.283	3823.01	191.076
b1904	yecR	2546.72	209.08	788.907
b1905	ftnA	1231.83	474.221	623.373
b1906	yecH	24.9056	24.525	18.5391
b1907	tyrP	275.064	500.459	167.073
b1908	yecA	3230.35	6775.96	2843.11
b1912	pgsA	1776.86	2161.18	895.613
b1913	uvrC	659.031	1061.75	359.608
b1914	uvrY	4046.77	3109.74	2314.5
b1915	yecF	64.9173	95.9159	50.4391
b1916	sdiA	379.693	342.107	324.056
b1917	yecC	1136.4	805.876	566.445
b1918	yecS	4287.31	2413.42	2056.81
b1919	dcyD	6102.24	3821.49	3003.9
b1920	fliY	12051.8	7027.63	9049.68
b1921	fliZ	23149.9	6860.72	13738.4
b1922	fliA	18250.9	4428	9370.37
b1923	fliC	19290.5	19750.4	26944.2
b1924	fliD	12115.3	5611.8	12920.3
b1925	fliS	10405.7	2716.38	8806.37
b1926	fliT	3994.04	983.342	3324.06
b1927	amyA	3840.92	4488.15	2464.97
b1928	yedD	3209.6	3555.89	1506.48
b1929	yedE	9333.68	9989.47	4876.7
b1930	yedF	2213.07	1728.89	1018.16
b1931	yedK	513.022	601.753	226.07
b1932	yedL	212.286	340.907	123.709
b1936	intG	2367.18	595.91	1025.75
b1937	fliE	2198.65	379.378	776.085
b1938	fliF	7115.66	1575.23	2557.85
b1939	fliG	9300.06	2860.34	4073.85
b1940	fliH	13021.3	3218.88	5016.51
b1941	fliI	4644.94	1181.17	1824.07
b1942	fliJ	5047.2	1095.36	1963.75
b1943	fliK	12319.9	2713.82	4756.83
b1944	fliL	16455.8	2937.81	5274.34
b1945	fliM	16847.8	3216.3	5838.34
b1946	fliN	13467.7	2195.75	4716.2
b1947	fliO	8296.3	1445.21	3189.38
b1948	fliP	898.392	199.958	398.084
b1949	fliQ	2162.7	541.601	1018.7
b1950	fliR	689.227	121.046	186.824
b1951	rcsA	119.374	87.0794	78.5885
b1952	dsrB	153.252	214.857	93.9585
b1953	yodD	363.971	985.539	184.204
b1955	yedP	681.728	1770.65	344.296
b1956	yedQ	425.582	1031.55	198.015
b1957	yodC	463.185	1220.69	293.076
b1958	yedI	333.716	924.222	222.318
b1959	yedA	610.033	845.568	282.791
b1960	vsr	176.667	254.207	89.161
b1961	dcm	900.092	1828.06	527.374
b1962	yedJ	382.831	806.305	241.942
b1963	yedR	209.425	1066.24	189.317
b1967	hchA	2898.27	5171.23	1860
b1968	yedV	24.2683	44.1468	23.9419
b1969	yedW	229.894	726.416	229.984
b1970	hiuH	44.9417	53.9938	27.597
b1971	yedY	503.81	837.333	247.904
b1972	yedZ	478.741	695.625	231.457
b1973	zinT	33.999	32.5399	38.041
b1974	yodB	24.0049	38.1215	25.139
b1976	mtfA	11255.3	10975.6	5951.56
b1978	yeeJ	132.975	239.974	91.9574
b1981	shiA	1075.25	972.281	621.094
b1982	amn	5264.71	6915.41	3235.98
b1983	yeeN	222.123	178.768	326.894
b1985	yeeO	231.184	324.178	142.715
b1987	cbl	797.158	918.215	453.435
b1988	nac	112.964	245.066	84.8036
b1990	erfK	281.276	770.552	173.959
b1991	cobT	1153.89	1881.87	602.96
b1992	cobS	1343.88	1682.8	764.837
b1993	cobU	373.928	733.453	250.743
b1994	insH_6	25045.4	27286.5	13871
b1999	yeeP	112.559	112.83	91.2788
b2000	flu	33296.4	1521.62	17615.6
b2001	yeeR	4175.89	252.786	2357.79
b2002	yeeS	330.596	170.991	169.655
b2003	yeeT	156.823	250.231	89.6633
b2004	yeeU	102.052	207.006	47.231
b2005	yeeV	51.1079	80.4765	29.9265
b2006	yeeW	66.8732	125.488	34.5489
b2007	yeeX	3757.61	4618.04	2528.41
b2008	yeeA	1368.6	1984.59	748.588
b2009	sbmC	3525.49	3978.94	2134.23
b2010	dacD	49.514	94.4756	38.1463
b2011	sbcB	590.728	1047.27	403.063
b2012	yeeD	3620.76	4161.52	1869.7
b2013	yeeE	4196.6	5714.34	2533.18
b2014	yeeF	2533.99	3801.85	1683.81
b2015	yeeY	234.095	527.862	129.286
b2016	yeeZ	4012.47	6063.92	2645.22
b2017	yefM	1026.87	1590.69	855.807
b2018	hisL	356.215	586.069	180.513
b2019	hisG	9116.9	7418.75	4692.73
b2020	hisD	13188	10180.9	6675.31
b2021	hisC	11306.4	7597.08	5428.92
b2022	hisB	13012	8577.54	6187.97
b2023	hisH	7785.76	6057.41	3996.28
b2024	hisA	10429.9	6605.46	5324.06
b2025	hisF	10256.9	7246.84	5818.08
b2026	hisI	4084.9	3656.31	2102.73
b2027	cld	3251.53	3270.51	2446.31
b2028	ugd	28.6932	105.662	33.119
b2029	gnd	12436.3	14464.2	7460.2
b2032	wbbK	163.481	404.374	525.771
b2033	wbbJ	741.674	1263.59	1884.91
b2034	wbbI	199.154	315.48	623.821
b2035	rfc	135.407	305.258	475.768
b2036	glf	183.33	565.91	1247.86
b2037	rfbX	107.452	247.627	256.58
b2038	rfbC	367.172	734.501	837.986
b2039	rfbA	1275.19	2397.65	1710.14
b2040	rfbD	1803.86	2481.41	1724.34
b2041	rfbB	1623.41	2766.5	1858.73
b2042	galF	4236.76	6457.57	2495.33
b2043	wcaM	49.4486	50.2866	33.6239
b2044	wcaL	162.58	271.446	98.1598
b2045	wcaK	107.242	222.935	55.6812
b2046	wzxC	38.361	73.151	24.3668
b2047	wcaJ	73.0411	118.156	39.1706
b2048	cpsG	52.6426	80.7976	32.9547
b2049	cpsB	103.163	177.546	61.0988
b2050	wcaI	46.0666	114.003	32.4215
b2051	gmm	36.3286	153.129	31.659
b2052	fcl	118.297	270.03	63.123
b2053	gmd	113.006	326.216	87.4272
b2054	wcaF	16.887	15.9864	11.1672
b2055	wcaE	19.7979	40.8826	16.3915
b2056	wcaD	21.6795	36.8311	14.7322
b2057	wcaC	70.8556	160.587	68.9973
b2058	wcaB	81.2982	127.973	56.7873
b2059	wcaA	98.0933	276.962	84.1577
b2060	wzc	49.5568	83.3019	28.6808
b2061	wzb	27.3524	93.0746	22.554
b2062	wza	26.7173	85.7147	26.6812
b2063	yegH	1154.47	2584.08	758.352
b2064	asmA	627.436	942.066	302.492
b2065	dcd	4875.87	6456.02	2533.83
b2066	udk	724.724	1137.27	457.611
b2067	yegE	307.228	442.229	168.898
b2068	alkA	410.431	791.008	212.314
b2069	yegD	188.008	312.466	98.633
b2070	yegI	184.103	339.778	92.6695
b2071	yegJ	49.9189	64.4366	40.4272
b2072	yegK	115.884	196.445	63.8369
b2073	yegL	61.74	181.697	43.4945
b2074	mdtA	178.779	290.297	91.11
b2075	mdtB	200.211	299.566	116.986
b2076	mdtC	103.016	200.787	91.6099
b2077	mdtD	144.677	317.55	94.2075
b2078	baeS	86.5328	120.471	48.1212
b2079	baeR	1535.41	2680.11	730.551
b2080	yegP	1555.94	1500.4	733.605
b2081	yegQ	2883.18	4112.79	1633.45
b2082	ogrK	86.4092	107.686	51.5371
b2083	yegZ	141.636	254.205	114.934
b2085	yegR	50.5257	127.133	58.9914
b2086	yegS	646.053	1145.39	376.451
b2091	gatD	19261.4	21344.1	12190.7
b2092	gatC	47603.1	57481.8	28527.3
b2093	gatB	25698.3	35406.9	18017.2
b2094	gatA	37677.2	44795.3	23705.9
b2095	gatZ	46550.1	56793.9	32353.6
b2096	gatY	50897.1	55929.1	30133.6
b2097	fbaB	15427.9	22997.4	9106.35
b2098	yegT	587.602	563.807	295.08
b2099	yegU	266.355	256.907	123.013
b2100	yegV	654.444	643.329	330.028
b2101	yegW	584.057	787.779	332.09
b2102	yegX	360.479	676.317	300.27
b2103	thiD	246.706	226.134	128.232
b2104	thiM	186.966	199.914	75.0276
b2105	rcnR	107.525	204.911	91.133
b2106	rcnA	163.908	247.081	98.2628
b2107	yohN	98.8495	110.099	71.1473
b2108	yehA	18.7328	18.8301	15.1158
b2109	yehB	39.3549	39.07	31.817
b2110	yehC	17.2545	10.5656	11.0105
b2111	yehD	17.1116	11.6306	11.1372
b2112	yehE	169.407	553.647	123.499
b2113	mrp	3724.49	5630.16	2076.36
b2114	metG	5376.24	6280.12	2998.95
b2118	yehI	69.9114	106.015	46.7116
b2119	yehL	25.6352	110.416	21.3293
b2120	yehM	38.5289	70.1046	26.481
b2121	yehP	77.3041	188.303	45.997
b2122	yehQ	55.2118	92.8205	32.8578
b2123	yehR	18.7617	17.746	11.6255
b2124	yehS	351.474	568.97	216.203
b2125	yehT	1059.22	2143.35	810.888
b2126	yehU	869.094	1902.38	531.5
b2127	mlrA	851.354	2037.89	329.218
b2128	yehW	483.466	849.72	219.147
b2129	yehX	458.858	1287.73	267.478
b2130	yehY	518.795	1005.8	239
b2131	osmF	808.521	1783.03	391.598
b2132	bglX	2393.53	3906.92	1587.95
b2133	dld	10245.6	12136.3	6001.89
b2134	pbpG	905.958	839.796	524.015
b2135	yohC	2704.79	659.136	1005.01
b2136	yohD	1037.25	2284.91	505.751
b2137	yohF	598.079	1235.93	280.876
b2139	mdtQ	27.8823	31.647	16.3851
b2140	dusC	532.602	780.939	303.833
b2141	yohJ	59.0894	209.434	52.0286
b2142	yohK	366.091	647.673	180.402
b2143	cdd	690.985	637.266	322.033
b2144	sanA	108.945	362.679	66.7765
b2145	yeiS	31.6837	60.3863	25.1576
b2146	yeiT	465.559	951.315	252.651
b2147	yeiA	1621.7	2431.95	737.053
[truncated: 2,256 more rows]
