# Supplementary material for: The Csr system regulates genome-wide mRNA stability and transcription and thus gene expression in Escherichia coli
Source: Sci Rep. 2016 Apr 26;6:25057. doi: 10.1038/srep25057 (PMC4844966; doi:10.1038/srep25057)
Supplement: Supplementary Table S3 [file srep25057-s4.xls]

## Sheet: Feuil1
Table S3: GO-term enrichments in the up- and down-regulated expressions in MG1655(csrA51) compared to MG1655.
Up-regulated expressions				Down-regulated expressions
GO.ID	Term	P-value		GO.ID	Term	P-value
GO:0009252	peptidoglycan biosynthetic process	7.7e-07		GO:0043064	flagellum organization	2.2e-26
GO:0044010	single-species biofilm formation	8.5e-07		GO:0001539	ciliary or flagellar motility	1e-17
GO:0009615	response to virus	1.3e-05		GO:0006935	chemotaxis	1.3e-06
GO:0007047	cellular cell wall organization	9.7e-05		GO:0006212	uracil catabolic process	3e-05
GO:0008360	regulation of cell shape	0.00013		GO:0009306	protein secretion	0.00027
GO:0000271	polysaccharide biosynthetic process	0.00015		GO:0015793	glycerol transport	0.00069
GO:0045426	quinone cofactor biosynthetic process	0.00061		GO:0019740	nitrogen utilization	0.00135
GO:0007165	signal transduction	0.00149		GO:0009061	anaerobic respiration	0.01421
GO:0070301	cellular response to hydrogen peroxide	0.00507		GO:0015824	proline transport	0.02651
GO:0042884	microcin transport	0.00571		GO:0006880	intracellular sequestering of iron ion	0.02651
GO:0051301	cell division	0.0111		GO:0015736	hexuronate transport	0.02651
GO:0005977	glycogen metabolic process	0.01452		GO:0019391	glucuronoside catabolic process	0.02651
GO:0007049	cell cycle	0.01684		GO:0010133	proline catabolic process to glutamate	0.02651
GO:0009190	cyclic nucleotide biosynthetic process	0.01807		GO:0008643	carbohydrate transport	0.02764
GO:0071806	protein transmembrane transport	0.02125		GO:0009253	peptidoglycan catabolic process	0.03271
GO:0006355	regulation of transcription, DNA-dependent	0.0233
GO:0042953	lipoprotein transport	0.02414
GO:0071468	cellular response to acidity	0.02414
GO:0042126	nitrate metabolic process	0.02414
GO:0009099	valine biosynthetic process	0.02756
GO:0043164	Gram-negative-bacterium-type cell wall biogenesis	0.02879
GO:0002098	tRNA wobble uridine modification	0.02879
GO:0006265	DNA topological change	0.02879
GO:0009245	lipid A biosynthetic process	0.0303
GO:0015969	guanosine tetraphosphate metabolic process	0.0368
GO:0030091	protein repair	0.0368
GO:0019077	lytic viral release	0.0368
GO:0009294	DNA mediated transformation	0.0368
GO:0009297	pilus assembly	0.0368
GO:0015746	citrate transport	0.0368
GO:0071421	manganese ion transmembrane transport	0.0368
GO:0009411	response to UV	0.0368
GO:0022610	biological adhesion	0.04495
GO:0009102	biotin biosynthetic process	0.04898
GO:0009447	putrescine catabolic process	0.04898
