# Supplementary material for: The Csr system regulates genome-wide mRNA stability and transcription and thus gene expression in Escherichia coli
Source: Sci Rep. 2016 Apr 26;6:25057. doi: 10.1038/srep25057 (PMC4844966; doi:10.1038/srep25057)
Supplement: Supplementary Table S4 [file srep25057-s5.xls]

## Sheet: Feuil1
Table S5: GO-term enrichments in the three groups I, II and III as schematically described in Fig 5A.
		GROUP I
		# 542 mRNAs
	#443 mRNAs				#99 mRNAs
	no change in half-life and up-regulated level				no change in half-life and down-regulated level
GO.ID	Term	P-value		GO.ID	Term	P-value
GO:1901069	guanosine-containing compound catabolic process	5.3e-05		GO:0001539	ciliary or bacterial-type flagellar motility	7.1e-20
GO:0008360	regulation of cell shape	8.5e-05		GO:0006935	chemotaxis	1.7e-05
GO:0042255	ribosome assembly	0.001		GO:0000105	histidine biosynthetic process	7.6e-05
GO:0006418	tRNA aminoacylation for protein translation	0.001		GO:0009306	protein secretion	0.00023
GO:0009226	nucleotide-sugar biosynthetic process	0.0015		GO:0008643	carbohydrate transport	0.00931
GO:0007049	cell cycle	0.0015		GO:1901264	carbohydrate derivative transport	0.01557
GO:0043165	Gram-negative-bacterium-type cell outer membrane assembly	0.0027		GO:0015986	ATP synthesis coupled proton transport	0.02088
GO:0009099	valine biosynthetic process	0.0027		GO:0006880	intracellular sequestering of iron ion	0.02569
GO:0042274	ribosomal small subunit biogenesis	0.0042		GO:0016078	tRNA catabolic process	0.02569
GO:0046349	amino sugar biosynthetic process	0.0042		GO:0006002	fructose 6-phosphate metabolic process	0.02569
GO:0009252	peptidoglycan biosynthetic process	0.0046		GO:0030393	fructoselysine metabolic process	0.02569
GO:0051301	cell division	0.0057		GO:0015736	hexuronate transport	0.02569
GO:0016114	terpenoid biosynthetic process	0.0119		GO:0019391	glucuronoside catabolic process	0.02569
GO:0009088	threonine biosynthetic process	0.0119		GO:0009253	peptidoglycan catabolic process	0.03086
GO:0019646	aerobic electron transport chain	0.0125
GO:0007059	chromosome segregation	0.0125
GO:0009097	isoleucine biosynthetic process	0.0125
GO:0006474	N-terminal protein amino acid acetylation	0.0126
GO:0016226	iron-sulfur cluster assembly	0.0149
GO:0000162	tryptophan biosynthetic process	0.0218
GO:0046451	diaminopimelate metabolic process	0.0274
GO:0032259	methylation	0.0324
GO:0006528	asparagine metabolic process	0.0349
GO:0022616	DNA strand elongation	0.0349
GO:0000455	enzyme-directed rRNA pseudouridine synthesis	0.035
GO:0006265	DNA topological change	0.035
GO:0006269	DNA replication, synthesis of RNA primer	0.035
GO:0000746	conjugation	0.0351
GO:0015829	valine transport	0.0351
GO:0045892	negative regulation of transcription, DNA-dependent	0.0426
GO:0031167	rRNA methylation	0.043
		GROUP II
		#1217 mRNAs
	#1215 mRNAs				#2 mRNAs
	destabilized and up-regulated level				stabilized and down-regulated level
GO.ID	Term	P-value
GO:0000160	phosphorelay signal transduction system	0.00056			fliO
GO:0006281	DNA repair	0.00161			fliR
GO:0051604	protein maturation	0.00263
GO:0006071	glycerol metabolic process	0.00296
GO:0044038	cell wall macromolecule biosynthetic process	0.00385
GO:1901663	quinone biosynthetic process	0.004
GO:0000270	peptidoglycan metabolic process	0.00577
GO:0015689	molybdate ion transport	0.00694
GO:0030243	cellulose metabolic process	0.00912
GO:0009239	enterobactin biosynthetic process	0.00917
GO:0006260	DNA replication	0.01162
GO:0018106	peptidyl-histidine phosphorylation	0.01235
GO:0046777	protein autophosphorylation	0.01578
GO:0030308	negative regulation of cell growth	0.02408
GO:0009440	cyanate catabolic process	0.02408
GO:0010124	phenylacetate catabolic process	0.02671
GO:0006777	Mo-molybdopterin cofactor biosynthetic process	0.03139
GO:0022402	cell cycle process	0.04698
GO:0009102	biotin biosynthetic process	0.04961
						GROUP III
						# 455 mRNAs
	#17 mRNAs				#339 mRNAs				#35 mRNAs				#64 mRNAs
	stabilized with no change in level				destabilized with no change in level				stabilized and up-regulated level				destabilized and down-regulated level
GO.ID	Term	P-value		GO.ID	Term	P-value		GO.ID	Term	P-value		GO.ID	Term	P-value
GO:0006412	translation	1.7e-12		GO:0015757	galactose transport	2.6e-07		GO:0006099	tricarboxylic acid cycle	0.0018		GO:0008643	carbohydrate transport	1.7e-05
GO:0034337	RNA folding	0.0049		GO:0019572	L-arabinose catabolic process	4.2e-05		GO:0009082	branched-chain amino acid biosynthetic process	0.002		GO:0019521	D-gluconate metabolic process	0.00044
GO:0033120	positive regulation of RNA splicing	0.0049		GO:0019321	pentose metabolic process	0.00014		GO:0006835	dicarboxylic acid transport	0.0028		GO:0055114	oxidation-reduction process	0.00052
GO:0000372	Group I intron splicing	0.0049		GO:0006098	pentose-phosphate shunt	0.00028		GO:0009401	phosphoenolpyruvate-dependent sugar phosphotransferase system	0.0031		GO:0046183	L-idonate catabolic process	0.00076
GO:0046677	response to antibiotic	0.0063		GO:0019316	D-allose catabolic process	0.00052		GO:0006094	gluconeogenesis	0.0036		GO:0019698	D-galacturonate catabolic process	0.0015
GO:0015758	glucose transport	0.0098		GO:0042838	D-glucarate catabolic process	0.00196		GO:0006412	translation	0.0097		GO:0046952	ketone body catabolic process	0.01615
GO:0000028	ribosomal small subunit assembly	0.0194		GO:0070811	glycerol-2-phosphate transport	0.00196		GO:0006740	NADPH regeneration	0.0101		GO:0015726	L-idonate transport	0.01615
GO:0006097	glyoxylate cycle	0.029		GO:0015794	glycerol-3-phosphate transport	0.0046		GO:0042846	glycol catabolic process	0.0104		GO:0019664	glucose catabolic process to mixed acids	0.01615
				GO:0042908	xenobiotic transport	0.0046		GO:0051143	propanediol metabolic process	0.0104		GO:0030573	bile acid catabolic process	0.01615
				GO:0019545	arginine catabolic process to succinate	0.0046		GO:0019676	ammonia assimilation cycle	0.0104		GO:0043433	negative regulation of sequence-specific DNA binding transcription factor activity	0.03204
				GO:0015756	fucose transport	0.0065		GO:0006435	threonyl-tRNA aminoacylation	0.0104		GO:0006833	water transport	0.03204
				GO:0005988	lactose metabolic process	0.0065		GO:0032790	ribosome disassembly	0.0104		GO:0002099	tRNA wobble guanine modification	0.03204
				GO:0046306	alkanesulfonate catabolic process	0.0065		GO:0006633	fatty acid biosynthetic process	0.0176		GO:0009446	putrescine biosynthetic process	0.03204
				GO:0019854	L-ascorbic acid catabolic process	0.0065		GO:0006542	glutamine biosynthetic process	0.0206		GO:0071288	cellular response to mercury ion	0.03204
				GO:0017000	antibiotic biosynthetic process	0.0065		GO:0009446	putrescine biosynthetic process	0.0206		GO:0019243	methylglyoxal catabolic process to D-lactate	0.04768
				GO:0015750	pentose transport	0.01426		GO:0009399	nitrogen fixation	0.0308		GO:0034605	cellular response to heat	0.04768
				GO:0046352	disaccharide catabolic process	0.01426		GO:0019255	glucose 1-phosphate metabolic process	0.0308
				GO:0060702	negative regulation of endoribonuclease activity	0.01844		GO:0006108	malate metabolic process	0.0408
				GO:0015882	L-ascorbic acid transport	0.01844		GO:0005978	glycogen biosynthetic process	0.0408
				GO:0006935	chemotaxis	0.03323		GO:0009090	homoserine biosynthetic process	0.0408
				GO:0006004	fucose metabolic process	0.03455
				GO:0009267	cellular response to starvation	0.0348
				GO:0006635	fatty acid beta-oxidation	0.03493
				GO:0019478	D-amino acid catabolic process	0.03493
				GO:0010447	response to acidity	0.04077
				GO:0071248	cellular response to metal ion	0.04077
				GO:0006207	'de novo' pyrimidine nucleobase biosynthetic process	0.04077
				GO:0006875	cellular metal ion homeostasis	0.04244
