# Supplementary material for: The Csr system regulates genome-wide mRNA stability and transcription and thus gene expression in Escherichia coli
Source: Sci Rep. 2016 Apr 26;6:25057. doi: 10.1038/srep25057 (PMC4844966; doi:10.1038/srep25057)
Supplement: Supplementary Table S5 [file srep25057-s6.xls]

## Sheet: feuil
Table S6. List of the 455 mRNAs whose stability was directly controlled by CsrA
CsrA regulation: (-) negative and (+) positive in the MG1655 cells
Number of CsrA binding site: the number indicates the number of potential CsrA binding site; (-) means that no binding site was found
CsrA binding site location: (5'UTR), 5' untranslated region; (CDS), coding sequence; (5'UTR-CDS), CsrA binding site overlapping both regions; if several binding sites were found, locations are separated by (/); (-) means that no binding site was found
Co-purified with CsrA-His6 (ref Edwards et al. (2011)) : (Yes) if the mRNA was found to co-purify with CsrA-His6 in Edwards et al., Mol. Mic., 2011; (-) means the mRNA was not found to co-purify with CsrA-His6
Predicted in Kulkarni et al. (2014) : (Yes) if the mRNA was among the 159 predicted CsrA targets in Kulkarni et al., NAR, 2014; (-) means the mRNA was not predicted in Kulkarni et al., NAR, 2014.
Blattner number	Gene Symbol	CsrA regulation	Fold change of half-lives MG1655(csrA51)/MG1655	Number of CsrA binding site	CsrA binding site location	Co-purified with CsrA-His6 (Edwards et al., 2011)	Predicted in Kulkarni et al., 2014
b0019	nhaA	+	0.699055	-	-	-	-
b0034	caiF	+	0.567896	1	CDS	-	-
b0040	caiT	+	0.36589	-	-	Yes	-
b0041	fixA	+	0.412438	1	CDS	-	-
b0042	fixB	+	0.391719	-	-	-	-
b0061	araD	+	0.598937	-	-	-	-
b0062	araA	+	0.705633	1	5'UTR	-	-
b0063	araB	+	0.675305	-	-	-	-
b0065	yabI	+	0.611963	-	-	-	-
b0072	leuC	-	1.50172	1	5'UTR	-	-
b0073	leuB	-	1.53133	1	5'UTR	Yes	-
b0118	acnB	-	2.15151	1	CDS	Yes	-
b0197	metQ	+	0.706684	1	5'UTR	-	-
b0212	gloB	+	0.688279	-	-	-	-
b0221	fadE	+	0.711246	-	-	-	-
b0228	yafM	+	0.553553	1	5'UTR	Yes	-
b0245	ykfI	+	0.645667	-	-	-	-
b0246	yafW	+	0.683759	1	CDS	-	-
b0252	yafZ	+	0.602556	1	5'UTR	-	-
b0258	ykfC	+	0.665891	1	5'UTR	-	-
b0260	mmuP	+	0.686068	1	5'UTR	-	-
b0268	yagE	+	0.580545	1	5'UTR	Yes	-
b0269	yagF	+	0.598022	-	-	-	-
b0270	yagG	+	0.555367	-	-	Yes	-
b0271	yagH	+	0.448815	-	-	-	-
b0287	yagU	+	0.699522	-	-	-	-
b0303	ykgI	+	0.511546	-	-	-	-
b0304	ykgC	+	0.537653	-	-	-	-
b0306	ykgE	+	0.594281	-	-	Yes	-
b0307	ykgF	+	0.691877	1	5'UTR	-	-
b0308	ykgG	+	0.691205	-	-	-	Yes
b0320	yahF	+	0.477612	1	5'UTR	-	-
b0321	yahG	+	0.449096	-	-	-	-
b0330	prpR	+	0.533025	-	-	-	-
b0342	lacA	+	0.582217	-	-	-	-
b0343	lacY	+	0.664267	2	5'UTR / CDS	-	-
b0344	lacZ	+	0.501588	-	-	-	-
b0353	mhpT	+	0.545705	-	-	-	-
b0357	frmR	+	0.781864	-	-	-	-
b0365	tauA	+	0.650913	-	-	Yes	-
b0366	tauB	+	0.689576	1	5'UTR	-	-
b0367	tauC	+	0.520567	1	5'UTR	-	-
b0368	tauD	+	0.556328	-	-	-	-
b0384	psiF	+	0.497274	1	5'UTR	-	-
b0391	yaiE	+	0.67622	-	-	-	-
b0406	tgt	+	0.544427	-	-	-	-
b0426	yajQ	+	0.69598	2	5'UTR	-	-
b0440	hupB	+	0.34174	2	5'UTR	Yes	-
b0443	fadM	+	0.359913	2	CDS	-	-
b0476	aes	+	0.717224	1	5'UTR	Yes	-
b0507	gcl	+	0.479881	1	CDS	-	-
b0511	ybbW	+	0.681493	1	5'UTR	-	-
b0516	allC	+	0.761702	-	-	-	-
b0518	fdrA	+	0.496086	1	5'UTR	-	-
b0525	ppiB	+	0.748126	1	5'UTR	-	-
b0553	nmpC	+	0.725185	-	-	-	-
b0565	ompT	+	0.523041	-	-	Yes	-
b0567	ybcH	+	0.533932	-	-	-	-
b0573	cusF	+	0.576623	-	-	-	-
b0610	rnk	+	0.61497	1	CDS	-	-
b0623	cspE	+	0.63554	-	-	Yes	-
b0627	tatE	+	0.553921	-	-	-	-
b0688	pgm	-	1.40766	-	-	Yes	-
b0721	sdhC	-	1.16945	1	5'UTR	-	-
b0755	gpmA	+	0.752882	1	CDS	-	-
b0767	pgl	+	0.816123	-	-	-	-
b0771	ybhJ	+	0.444909	-	-	-	-
b0784	moaD	+	0.529207	1	5'UTR-CDS	-	-
b0823	ybiW	+	0.458717	1	5'UTR	-	-
b0860	artJ	+	0.714024	-	-	-	-
b0865	ybjP	+	0.669557	2	5'UTR	-	-
b0875	aqpZ	+	0.534591	-	-	-	-
b0882	clpA	+	0.48037	1	5'UTR	-	-
b0889	lrp	+	0.658752	2	5'UTR / CDS	-	-
b0894	dmsA	+	0.637579	-	-	Yes	-
b0895	dmsB	+	0.649567	1	5'UTR	-	-
b0896	dmsC	+	0.66446	4	5'UTR / 5'UTR-CDS / CDS	-	-
b0897	ycaC	+	0.289818	1	5'UTR-CDS	-	-
b0903	pflB	+	0.481109	1	CDS	Yes	-
b0906	ycaP	+	0.625125	-	-	-	-
b0929	ompF	+	0.345778	-	-	Yes	-
b0934	ssuC	+	0.615732	1	5'UTR	-	-
b0935	ssuD	+	0.539676	-	-	-	-
b0936	ssuA	+	0.500358	-	-	-	-
b0937	ssuE	+	0.491335	3	5'UTR / CDS	-	-
b0966	hspQ	+	0.625979	2	5'UTR / CDS	-	-
b0981	etk	+	0.540875	1	CDS	Yes	-
b0982	etp	+	0.596959	-	-	-	-
b1042	csgA	+	0.45766	-	-	-	-
b1056	yceI	+	0.39207	2	5'UTR	-	-
b1061	dinI	+	0.509619	-	-	-	-
b1088	yceD	+	0.624254	-	-	-	-
b1089	rpmF	+	0.634378	1	5'UTR	-	-
b1092	fabD	-	1.40298	2	5'UTR	-	-
b1095	fabF	-	1.61107	-	-	-	-
b1101	ptsG	-	1.35703	-	-	-	-
b1103	hinT	+	0.737806	2	5'UTR / CDS	-	-
b1108	ycfP	+	0.797102	2	5'UTR / CDS	-	-
b1127	pepT	+	0.583581	2	5'UTR-CDS / CDS	-	-
b1146	croE	+	0.392348	1	CDS	-	-
b1147	ymfL	+	0.510591	-	-	-	-
b1148	ymfM	+	0.495329	-	-	-	-
b1149	NA	+	0.574978	-	-	-	-
b1150	ymfR	+	0.513693	-	-	-	-
b1151	beeE	+	0.559287	1	5'UTR	-	-
b1178	pliG	+	0.559204	1	CDS	-	-
b1195	ymgE	+	0.447899	-	-	-	-
b1197	treA	+	0.783539	-	-	Yes	-
b1205	ychH	+	0.670516	1	5'UTR	-	-
b1219	ychN	+	0.71769	-	-	-	-
b1221	narL	+	0.633282	1	5'UTR	Yes	-
b1237	hns	+	0.3552	-	-	-	-
b1324	tpx	+	0.542329	-	-	-	-
b1336	abgT	+	0.608541	1	CDS	-	-
b1337	abgB	+	0.625069	1	CDS	-	-
b1338	abgA	+	0.650816	-	-	-	-
b1349	recT	+	0.589095	1	CDS	-	-
b1359	ydaU	+	0.494287	-	-	-	-
b1361	ydaW	+	0.518263	1	CDS	-	-
b1380	ldhA	+	0.602377	-	-	-	-
b1383	ydbL	+	0.527962	-	-	-	-
b1385	feaB	+	0.673759	-	-	-	-
b1387	paaZ	+	0.454924	1	CDS	Yes	-
b1389	paaB	+	0.62752	2	5'UTR	-	-
b1390	paaC	+	0.60536	-	-	-	-
b1391	paaD	+	0.618358	1	CDS	-	-
b1392	paaE	+	0.478311	1	5'UTR	-	-
b1406	ydbC	+	0.761672	-	-	-	-
b1415	aldA	+	0.650508	1	CDS	Yes	-
b1419	ydcA	+	0.550638	2	5'UTR / CDS	Yes	-
b1423	ydcJ	+	0.723279	-	-	-	-
b1431	ydcL	+	0.668406	-	-	-	-
b1433	ydcO	+	0.584177	1	5'UTR	-	-
b1440	ydcS	+	0.783163	1	5'UTR	-	-
b1449	yncB	+	0.643439	2	5'UTR	Yes	-
b1461	pptA	+	0.530665	-	-	-	-
b1479	maeA	-	1.41332	2	5'UTR	-	Yes
b1482	osmC	+	0.351743	1	CDS	-	-					maeA
b1487	ddpA	+	0.717341	-	-	-	-					lsrK
b1489	dosP	+	0.618547	1	5'UTR	-	-					astE
b1511	lsrK	+	0.720959	2	5'UTR	-	Yes
b1517	lsrF	+	0.722319	-	-	-	-					ccmF
b1518	lsrG	+	0.646674	1	5'UTR	-	-					yfeX
b1521	uxaB	+	0.619831	-	-	-	-					bfr
b1538	dcp	+	0.79331	1	5'UTR	-	-					yihQ
b1541	ydfZ	+	0.457039	-	-	-	-					yfaS
b1562	hokD	+	0.506929	-	-	-	-
b1563	relE	+	0.50584	-	-	-	-
b1588	ynfF	+	0.560984	-	-	-	-
b1596	ynfM	+	0.553782	1	5'UTR	-	-
b1602	pntB	-	1.54685	-	-	-	-
b1603	pntA	-	1.54069	-	-	-	-
b1609	rstB	+	0.627819	-	-	-	-
b1612	fumA	-	1.32072	-	-	-	-
b1619	hdhA	+	0.635368	1	5'UTR	-	-
b1642	slyA	+	0.590211	1	5'UTR	-	-
b1654	grxD	+	0.72251	1	5'UTR	-	-
b1667	ydhR	+	0.529515	-	-	-	-
b1692	ydiB	+	0.574746	2	5'UTR / 5'UTR-CDS	Yes	-
b1694	ydiF	+	0.599009	2	5'UTR / CDS	-	-
b1695	ydiO	+	0.649089	1	5'UTR-CDS	-	-
b1698	ydiR	+	0.529366	-	-	-	-
b1718	infC	-	1.36952	3	5'UTR / CDS	Yes	-
b1719	thrS	-	1.63516	2	5'UTR / CDS	Yes	-
b1724	ydiZ	+	0.428409	1	CDS	-	-
b1725	yniA	+	0.688127	-	-	Yes	-
b1732	katE	+	0.650928	2	5'UTR / CDS	-	-
b1744	astE	+	0.582817	1	5'UTR	-	Yes
b1746	astD	+	0.607889	1	5'UTR	-	-
b1747	astA	+	0.680664	-	-	-	-
b1772	ydjH	+	0.54565	-	-	-	-
b1773	ydjI	+	0.625095	1	CDS	-	-
b1774	ydjJ	+	0.57219	-	-	-	-
b1779	gapA	-	1.66438	-	-	Yes	-
b1782	mipA	-	1.41265	1	5'UTR	-	-
b1783	yeaG	+	0.489624	2	5'UTR / CDS	-	-
b1784	yeaH	+	0.579801	-	-	-	-
b1789	yeaL	+	0.452269	-	-	-	-
b1800	dmlA	+	0.686504	4	5'UTR / CDS	Yes	-
b1817	manX	-	2.0249	1	5'UTR	-	-
b1818	manY	-	2.28843	1	5'UTR	-	-
b1819	manZ	-	2.09545	1	CDS	-	-
b1820	yobD	+	0.642966	1	CDS	-	-
b1823	cspC	+	0.641	1	5'UTR	-	-
b1824	yobF	+	0.45491	-	-	-	-
b1852	zwf	+	0.789698	-	-	Yes	-
b1854	pykA	-	1.35281	-	-	-	-
b1874	cutC	+	0.685114	-	-	-	-
b1884	cheR	+	0.542929	-	-	-	-
b1885	tap	+	0.65822	1	5'UTR	-	-
b1886	tar	+	0.597233	-	-	-	-
b1889	motB	+	0.661723	2	5'UTR / CDS	-	-
b1901	araF	+	0.543939	-	-	-	-
b2001	yeeR	+	0.60483	1	CDS	-	-
b2009	sbmC	+	0.656771	1	5'UTR	-	-
b2038	rfbC	+	0.551941	1	5'UTR	-	-
b2080	yegP	+	0.423405	1	5'UTR	-	-
b2094	gatA	-	1.62178	2	5'UTR	Yes	-
b2095	gatZ	-	1.83947	1	5'UTR	Yes	-
b2098	yegT	+	0.68461	-	-	-	-
b2099	yegU	+	0.604609	3	5'UTR / CDS	-	-
b2100	yegV	+	0.671396	2	5'UTR	-	-
b2104	thiM	+	0.580175	1	5'UTR	-	Yes
b2158	yeiH	+	0.589429	1	5'UTR	-	-
b2159	nfo	+	0.697337	-	-	-	-
b2174	lpxT	+	0.493511	1	CDS	-	-
b2194	ccmH	+	0.528245	-	-	-	-
b2195	ccmG	+	0.587281	1	CDS	-	-
b2196	ccmF	+	0.578152	2	5'UTR / CDS	-	Yes
b2205	napG	+	0.679846	1	5'UTR	Yes	-
b2220	atoC	+	0.680408	2	5'UTR / CDS	-	-
b2223	atoE	+	0.507111	-	-	-	-
b2226	yfaQ	+	0.566096	1	5'UTR	-	-
b2245	yfaU	+	0.565909	-	-	-	-
b2246	rhmT	+	0.475357	1	5'UTR	-	-
b2248	rhmR	+	0.564465	2	5'UTR	-	-
b2266	elaB	+	0.450412	1	5'UTR	-	-
b2267	elaA	+	0.661664	1	5'UTR	-	-
b2309	hisJ	+	0.623662	1	5'UTR	Yes	-
b2310	argT	+	0.629816	-	-	-	-
b2333	yfcP	+	0.462215	-	-	-	-
b2343	yfcZ	+	0.506459	1	CDS	Yes	-
b2360	yfdQ	+	0.67556	-	-	-	-
b2371	yfdE	+	0.478156	-	-	-	-
b2386	fryC	+	0.469624	1	5'UTR	-	-
b2387	fryB	+	0.563764	1	5'UTR	-	-
b2407	xapA	+	0.431791	1	5'UTR	-	-
b2431	yfeX	+	0.752813	1	CDS	Yes	Yes
b2437	eutR	+	0.552477	1	5'UTR	-	-
b2447	yffP	+	0.591658	-	-	-	-
b2450	yffS	+	0.561261	2	CDS	-	-
b2463	maeB	-	2.26363	3	5'UTR / 5'UTR-CDS / CDS	Yes	-
b2464	talA	+	0.560008	2	5'UTR / CDS	-	-
b2465	tktB	+	0.619137	-	-	-	-
b2496	hda	+	0.514889	1	5'UTR	-	-
b2521	sseA	-	1.31748	1	5'UTR	-	-
b2528	iscA	+	0.799218	-	-	-	-
b2535	csiE	+	0.611687	-	-	-	-
b2539	hcaF	+	0.706468	2	5'UTR	-	-
b2541	hcaB	+	0.645488	1	CDS	-	-
b2542	hcaD	+	0.727309	1	5'UTR	Yes	-
b2546	yphD	+	0.461499	-	-	Yes	-
b2547	yphE	+	0.521045	1	CDS	-	-
b2548	yphF	+	0.519331	-	-	-	-
b2549	yphG	+	0.521501	1	CDS	Yes	-
b2579	yfiD	+	0.633285	-	-	-	-
b2599	pheA	+	0.79119	-	-	-	-
b2632	yfjP	+	0.573684	-	-	Yes	-
b2675	nrdE	+	0.577268	-	-	-	-
b2679	proX	+	0.62224	1	5'UTR	-	-
b2698	recX	+	0.566658	1	5'UTR	-	-
b2702	srlA	+	0.309119	1	CDS	-	-
b2703	srlE	+	0.279957	2	CDS	-	-
b2704	srlB	+	0.32278	-	-	-	-
b2705	srlD	+	0.331245	1	5'UTR	-	-
b2716	ascB	+	0.579422	1	5'UTR	-	-
b2741	rpoS	+	0.816965	1	5'UTR	-	-
b2774	ygcW	+	0.604688	1	CDS	-	-
b2779	eno	+	0.659306	-	-	-	-
b2787	gudD	+	0.533662	1	5'UTR	-	-
b2789	gudP	+	0.439581	-	-	Yes	-
b2799	fucO	-	2.9594	2	5'UTR / 5'UTR-CDS	-	-
b2801	fucP	+	0.6602	1	5'UTR	-	-
b2802	fucI	+	0.513742	-	-	-	-
b2833	ygdR	+	0.526347	2	5'UTR / 5'UTR-CDS	-	-
b2841	araE	+	0.562998	-	-	-	-
b2843	kduI	+	0.745092	1	5'UTR	-	-
b2875	yqeB	+	0.582266	1	5'UTR	-	-
b2877	mocA	+	0.501396	2	5'UTR / CDS	-	-
b2904	gcvH	+	0.72997	-	-	Yes	-
b2914	rpiA	+	0.689966	3	5'UTR / CDS	-	-
b2933	cmtA	+	0.691023	-	-	-	-
b2937	speB	+	0.53138	1	5'UTR	-	-
b2938	speA	-	1.48755	1	CDS	Yes	-
b2940	yqgC	-	1.4984	1	CDS	-	-
b2943	galP	+	0.535076	-	-	Yes	-
b2962	yggX	+	0.53305	2	5'UTR / CDS	-	-
b2989	yghU	+	0.587749	-	-	-	-
b3008	metC	+	0.642393	-	-	-	-
b3011	yqhD	+	0.499908	1	5'UTR	-	-
b3029	ygiN	+	0.681988	1	5'UTR	-	-
b3067	rpoD	-	2.7878	1	5'UTR	Yes	-
b3068	mug	+	0.682748	1	CDS	-	-
b3070	yqjH	+	0.698169	-	-	-	-
b3071	yqjI	+	0.609429	1	5'UTR	-	-
b3076	ebgA	+	0.508427	1	5'UTR	-	-
b3077	ebgC	+	0.570523	-	-	-	-
b3078	ygjI	+	0.521984	1	5'UTR	-	-
b3089	sstT	-	1.34841	2	5'UTR	-	-
b3091	uxaA	+	0.662	-	-	-	-
b3092	uxaC	+	0.524716	-	-	-	-
b3115	tdcD	+	0.700304	1	5'UTR	Yes	-
b3116	tdcC	+	0.68494	2	5'UTR-CDS / CDS	Yes	-
b3117	tdcB	+	0.633157	-	-	Yes	-
b3124	garK	+	0.319652	3	5'UTR / CDS	-	-
b3126	garL	+	0.434203	1	5'UTR	-	-
b3128	garD	+	0.760802	-	-	-	-
b3132	kbaZ	+	0.578931	1	CDS	Yes	-
b3133	agaV	+	0.671744	-	-	-	-
b3134	agaW	+	0.727805	1	5'UTR	Yes	-
b3135	agaA	+	0.55611	2	5'UTR / CDS	-	-
b3139	agaC	+	0.345551	1	CDS	Yes	-
b3165	rpsO	+	0.662464	1	5'UTR	Yes	-
b3223	nanE	+	0.714012	1	5'UTR	Yes	-
b3234	degQ	+	0.667183	-	-	-	-
b3253	yhdH	+	0.691577	1	CDS	Yes	-
b3255	accB	-	1.43462	1	5'UTR-CDS	Yes	-
b3268	yhdW	+	0.662924	1	5'UTR	-	-
b3309	rplX	-	1.32737	-	-	Yes	-
b3310	rplN	-	1.28601	1	5'UTR	Yes	-
b3312	rpmC	-	1.74243	-	-	-	-
b3313	rplP	-	2.09686	2	5'UTR / CDS	-	-
b3314	rpsC	-	1.87375	1	CDS	Yes	-
b3315	rplV	-	1.68351	1	5'UTR	-	-
b3316	rpsS	-	1.9343	-	-	-	-
b3317	rplB	-	1.70859	-	-	-	-
b3318	rplW	-	1.63819	-	-	Yes	-
b3319	rplD	-	1.50785	1	5'UTR	Yes	-
b3320	rplC	-	1.56635	-	-	-	-
b3321	rpsJ	-	1.46517	2	5'UTR	-	-
b3336	bfr	+	0.471842	2	5'UTR	-	Yes
b3340	fusA	-	2.15461	1	5'UTR	Yes	-
b3341	rpsG	-	2.03803	-	-	Yes	-
b3342	rpsL	-	2.00655	2	5'UTR	Yes	-
b3364	tsgA	+	0.525373	3	CDS	-	-
b3367	nirC	+	0.632085	2	5'UTR	-	-
b3371	frlB	+	0.590889	1	CDS	-	-
b3401	hslO	+	0.715834	-	-	-	-
b3403	pck	-	2.61418	-	-	Yes	-
b3405	ompR	+	0.738039	-	-	Yes	-
b3411	yhgA	+	0.517747	1	5'UTR	-	-
b3414	nfuA	+	0.738371	1	CDS	-	-
b3432	glgB	-	1.91606	2	5'UTR / CDS	Yes	-
b3433	asd	-	1.46859	-	-	Yes	-
b3447	ggt	+	0.524117	1	CDS	-	-
b3451	ugpE	+	0.630968	-	-	Yes	-
b3452	ugpA	+	0.65509	-	-	Yes	-
b3453	ugpB	+	0.724174	-	-	Yes	-
b3460	livJ	+	0.196731	3	5'UTR / 5'UTR-CDS / CDS	-	-
b3479	nikD	+	0.506628	-	-	Yes	-
b3491	yhiM	+	0.567626	2	5'UTR	-	-
b3506	slp	+	0.375046	1	5'UTR	-	-
b3509	hdeB	+	0.562479	-	-	-	-
b3510	hdeA	+	0.56425	1	5'UTR	-	-
b3529	yhjK	+	0.568517	1	5'UTR	-	-
b3532	bcsB	+	0.637385	1	CDS	-	-
b3547	yhjX	+	0.604151	1	CDS	Yes	-
b3550	yiaC	+	0.711701	-	-	-	-
b3565	xylA	+	0.597252	-	-	-	-
b3566	xylF	+	0.536052	-	-	-	-
b3573	ysaA	+	0.565476	1	CDS	-	-
b3579	yiaO	+	0.60987	1	5'UTR	Yes	-
b3580	lyxK	+	0.686491	3	5'UTR / CDS	-	-
b3583	yiaS	+	0.42807	-	-	-	-
b3600	mtlD	+	0.751147	-	-	-	-
b3605	lldD	+	0.662189	2	5'UTR / CDS	-	-
b3709	tnaB	+	0.751247	2	5'UTR / CDS	-	-
b3721	bglB	+	0.53076	3	5'UTR / CDS	-	-
b3748	rbsD	+	0.506555	-	-	-	-
b3774	ilvC	+	0.821261	-	-	Yes	-
b3829	metE	+	0.691121	3	5'UTR / CDS	Yes	-
b3831	udp	+	0.512037	-	-	-	-
b3858	yihD	+	0.467191	1	5'UTR	-	-
b3860	dsbA	+	0.677788	-	-	-	-
b3870	glnA	-	1.70579	-	-	Yes	-
b3874	yihN	+	0.536266	1	5'UTR	-	-
b3878	yihQ	+	0.527105	1	5'UTR	-	Yes
b3887	dtd	+	0.770499	1	CDS	-	-
b3888	yiiD	+	0.784213	-	-	Yes	-
b3908	sodA	+	0.570161	1	CDS	-	-
b3909	kdgT	+	0.664167	-	-	Yes	-
b3919	tpiA	+	0.825939	-	-	Yes	-
b3926	glpK	+	0.645748	1	5'UTR	-	-
b3927	glpF	+	0.565975	-	-	-	-
b3928	zapB	+	0.658281	2	5'UTR / CDS	-	-
b3929	rraA	+	0.627191	-	-	Yes	-
b3936	rpmE	+	0.610679	-	-	-	-
b3981	secE	-	1.33753	1	CDS	Yes	-
b3990	thiH	+	0.554804	1	CDS	-	-
b4000	hupA	+	0.57464	1	5'UTR	-	-
b4014	aceB	-	1.33434	1	5'UTR	Yes	-
b4023	yjbD	+	0.524968	-	-	Yes	-
b4034	malE	+	0.5094	3	5'UTR	Yes	-
b4051	qorA	+	0.649547	1	5'UTR	-	-
b4069	acs	+	0.615842	1	5'UTR	-	-
b4076	nrfG	+	0.44327	-	-	-	-
b4079	fdhF	+	0.753194	-	-	-	-
b4084	alsK	+	0.748965	1	CDS	-	-
b4085	alsE	+	0.711676	2	5'UTR / CDS	-	-
b4087	alsA	+	0.590799	-	-	-	-
b4088	alsB	+	0.660688	-	-	-	-
b4090	rpiB	+	0.586589	3	5'UTR	-	-
b4107	yjdN	+	0.545903	-	-	-	-
b4119	melA	+	0.644008	2	5'UTR	-	-
b4120	melB	+	0.657814	3	5'UTR / CDS	-	-
b4122	fumB	+	0.665244	-	-	Yes	-
b4129	lysU	+	0.726602	2	5'UTR / CDS	Yes	-
b4131	cadA	+	0.530242	2	5'UTR	-	-
b4138	dcuA	-	1.98544	1	5'UTR	Yes	-
b4177	purA	+	0.708611	-	-	-	-
b4190	yjfP	+	0.592105	1	5'UTR	-	-
b4192	ulaG	+	0.580218	1	5'UTR	-	-
b4193	ulaA	+	0.684344	-	-	-	-
b4194	ulaB	+	0.720036	1	5'UTR	-	-
b4196	ulaD	+	0.710758	2	5'UTR	-	-
b4198	ulaF	+	0.774264	1	CDS	-	-
b4203	rplI	+	0.636443	-	-	-	-
b4211	qorB	+	0.669645	-	-	-	-
b4214	cysQ	+	0.600396	1	CDS	Yes	-
b4216	ytfJ	+	0.540231	-	-	Yes	-
b4219	msrA	+	0.589204	1	CDS	Yes	-
b4227	ytfQ	+	0.526175	-	-	-	-
b4230	ytfT	+	0.533862	1	CDS	-	-
b4231	yjfF	+	0.593612	1	5'UTR	-	-
b4234	yjgA	+	0.548417	-	-	-	-
b4237	nrdG	+	0.491821	1	5'UTR	-	-
b4238	nrdD	+	0.700396	-	-	-	-
b4243	yjgF	+	0.664003	-	-	-	-
b4244	pyrI	+	0.681673	2	5'UTR	-	-
b4245	pyrB	+	0.666154	-	-	-	-
b4251	yjgJ	+	0.533931	-	-	-	-
b4254	argI	+	0.735055	1	5'UTR	-	-
b4255	rraB	+	0.671645	-	-	-	-
b4265	idnT	+	0.639586	-	-	Yes	-
b4266	idnO	+	0.66977	-	-	-	-
b4267	idnD	+	0.608088	-	-	-	-
b4269	yjgB	+	0.610036	1	5'UTR	-	-
b4291	fecA	+	0.594366	-	-	-	-
b4298	yjhH	+	0.692021	1	5'UTR	-	-
b4301	sgcE	+	0.708581	3	5'UTR / CDS	-	-
b4302	sgcA	+	0.694181	2	5'UTR / 5'UTR-CDS	-	-
b4306	yjhP	+	0.566791	2	5'UTR / 5'UTR-CDS	-	-
b4334	yjiL	+	0.667597	2	5'UTR / CDS	-	-
b4348	hsdS	+	0.525802	2	CDS	-	-
b4354	yjiY	+	0.666723	-	-	-	-
b4355	tsr	+	0.651166	-	-	-	-
b4356	yjjL	+	0.648342	-	-	-	-
b4378	yjjV	+	0.659898	1	5'UTR	-	-
b4381	deoC	+	0.661863	1	CDS	-	-
b4401	arcA	+	0.795469	1	5'UTR	-	-
b4412	hokC	+	0.496132	1	5'UTR	-	-
b4465	yggP	+	0.588331	1	CDS	Yes	-
b4478	dgoD	+	0.616815	-	-	-	-
b4485	ytfR	+	0.563104	3	5'UTR / CDS	-	-
b4500	yfaS	+	0.609768	2	5'UTR	-	Yes
b4504	ykfH	+	0.515545	-	-	-	-
b4512	ybdD	+	0.744732	-	-	-	-
b4525	ymjC	+	0.593223	1	5'UTR	-	-
b4543	ypaA	+	0.674584	1	5'UTR	-	-
b4551	yheV	+	0.765454	1	5'UTR	-	-
b4572	ylbE	+	0.571217	1	CDS	-	-
b4598	yncL	+	0.402889	-	-	-	-
b4601	ydgU	+	0.481251	-	-	-	-
b4613	dinQ	+	0.42497	1	CDS	-	-
b4656	yjhY	+	0.567049	-	-	-	-
